# Supplementary material for: (R)-(3-Carb­oxy-2-hy­droxy­prop­yl)tri­methyl­aza­nium chloride
Source: Acta Crystallogr Sect E Struct Rep Online. 2012 Apr 18;68(Pt 5):o1416. doi: 10.1107/S160053681201598X (PMC3344540; doi:10.1107/S160053681201598X)
Supplement: Supplementary file 1 [file e-68-o1416-sup1.cif]

##############################################################################
#                                                                            #
# This CIF contains the data in a paper accepted for publication in          #
# Acta Crystallographica Section E. It conforms to the requirements of       #
# Notes for Authors for Acta Crystallographica Section E, and has been       #
# peer reviewed under the auspices of the IUCr Commission on Journals.       #
#                                                                            #
# Full details of the Crystallographic Information File format               #
# are given in the paper "The Crystallographic Information File (CIF):       #
# a New Standard Archive File for Crystallography" by S. R. Hall, F. H.      #
# Allen and I. D. Brown [Acta Cryst. (1991), A47, 655-685].                  #
#                                                                            #
# The current version of the core CIF dictionary is obtainable from          #
# ftp://ftp.iucr.org/pub/cif_core.dic.                                       #
#                                                                            #
# Software is freely available for graphical display of the structure(s)     #
# in this CIF. For information consult the CIF software page                 #
# http://www.iucr.org/resources/cif/software.                                #
#                                                                            #
# This file may be used for bona fide research purposes within the           #
# scientific community so long as proper attribution is given to the journal # 
# article from which it was obtained.                                        #
#                                                                            #
##############################################################################
data_global
_audit_creation_method     SHELXL-97
_journal_date_recd_electronic     2012-04-08
_journal_date_accepted     2012-04-12
_journal_name_full     'Acta Crystallographica, Section E'
_journal_year     2012
_journal_volume     68
_journal_issue      5
_journal_page_first     o1416
_journal_page_last     o1416
_journal_paper_category     QO
_journal_paper_doi     10.1107/S160053681201598X
_journal_coeditor_code     XU5512
_publ_contact_author
;
     Dr. Seik Weng Ng
     Department of Chemistry
     University of Malaya
     50603 Kuala Lumpur
     Malaysia
;
_publ_contact_author_email     seikweng@um.edu.my
_publ_contact_author_fax     '03 7967 4193'
_publ_contact_author_phone     '03 7967 6778'
_publ_section_title
;
(<i>R</i>)-(3-Carboxy-2-hydroxypropyl)trimethylazanium chloride
;
loop_
    _publ_author_name
    _publ_author_address
    'Ng, Seik Weng'
;
     Department of Chemistry
     University of Malaya
     50603 Kuala Lumpur
     Malaysia
     and
     Chemistry Department
     Faculty of Science
     King Abdulaziz University
     PO Box 80203 Jeddah
     Saudi Arabia
;
_publ_section_synopsis     .
data_I
_audit_creation_method     SHELXL-97
_chemical_name_systematic
;
(<i>R</i>)-(3-Carboxy-2-hydroxypropyl)trimethylazanium chloride
;
_chemical_name_common     ?
_chemical_formula_moiety     'C7 H16 N O3, Cl'
_chemical_formula_sum     'C7 H16 Cl N O3'
_chemical_formula_iupac     'C7 H16 N O3 + , Cl-'
_chemical_formula_weight     197.66
_chemical_melting_point     ?
_symmetry_cell_setting     orthorhombic
_symmetry_space_group_name_H-M     'P 21 21 21'
_symmetry_space_group_name_Hall     'P 2ac 2ab'
loop_
    _symmetry_equiv_pos_as_xyz
    'x, y, z'
    '-x+1/2, -y, z+1/2'
    '-x, y+1/2, -z+1/2'
    'x+1/2, -y+1/2, -z'
_cell_length_a     6.3043(3)
_cell_length_b     11.5256(7)
_cell_length_c     13.4905(8)
_cell_angle_alpha     90.00
_cell_angle_beta     90.00
_cell_angle_gamma     90.00
_cell_volume     980.23(10)
_cell_formula_units_Z     4
_cell_measurement_reflns_used     3837
_cell_measurement_theta_min     2.3195
_cell_measurement_theta_max     27.4879
_cell_measurement_temperature     100(2)
_exptl_crystal_description     prism
_exptl_crystal_colour     colorless
_exptl_crystal_size_max     0.40
_exptl_crystal_size_mid     0.30
_exptl_crystal_size_min     0.20
_exptl_crystal_density_diffrn     1.339
_exptl_crystal_density_meas     ?
_exptl_crystal_density_method     'not measured'
_exptl_crystal_F_000     424
_exptl_absorpt_coefficient_mu     0.361
_exptl_absorpt_correction_type     multi-scan
_exptl_absorpt_process_details     'CrysAlis PRO (Agilent, 2012)'
_exptl_absorpt_correction_T_min     0.8689
_exptl_absorpt_correction_T_max     0.9312
_diffrn_ambient_temperature     100(2)
_diffrn_radiation_type     MoK\a
_diffrn_radiation_wavelength     0.71073
_diffrn_radiation_source     'SuperNova (Mo) X-ray Source'
_diffrn_radiation_monochromator     Mirror
_diffrn_measurement_device_type
        'Agilent Technologies SuperNova Dual diffractometer with Atlas detector'
_diffrn_measurement_method     '\w scan'
_diffrn_detector_area_resol_mean     10.4041
_diffrn_reflns_number     6682
_diffrn_reflns_av_R_equivalents     0.0326
_diffrn_reflns_av_sigmaI/netI     0.0312
_diffrn_reflns_theta_min     2.32
_diffrn_reflns_theta_max     27.53
_diffrn_reflns_theta_full     27.53
_diffrn_measured_fraction_theta_max     1.000
_diffrn_measured_fraction_theta_full     1.000
_diffrn_reflns_limit_h_min     -8
_diffrn_reflns_limit_h_max     8
_diffrn_reflns_limit_k_min     -12
_diffrn_reflns_limit_k_max     15
_diffrn_reflns_limit_l_min     -16
_diffrn_reflns_limit_l_max     17
_diffrn_standards_number     0
_diffrn_standards_interval_count     0
_diffrn_standards_interval_time     0
_diffrn_standards_decay_%     0
_reflns_number_total     2251
_reflns_number_gt     2191
_reflns_threshold_expression     I>2\s(I)
_refine_ls_structure_factor_coef     Fsqd
_refine_ls_matrix_type     full
_refine_ls_R_factor_all     0.0286
_refine_ls_R_factor_gt     0.0273
_refine_ls_wR_factor_gt     0.0707
_refine_ls_wR_factor_ref     0.0719
_refine_ls_goodness_of_fit_ref     1.091
_refine_ls_restrained_S_all     1.091
_refine_ls_number_reflns     2251
_refine_ls_number_parameters     117
_refine_ls_number_restraints     2
_refine_ls_hydrogen_treatment     mixed
_refine_ls_weighting_scheme     calc
_refine_ls_weighting_details
         'calc w=1/[\s^2^(Fo^2^)+(0.0381P)^2^+0.1290P] where P=(Fo^2^+2Fc^2^)/3'
_atom_sites_solution_hydrogens     geom
_atom_sites_solution_primary     direct
_atom_sites_solution_secondary     difmap
_refine_ls_shift/su_max     0.001
_refine_ls_shift/su_mean     0.001
_refine_diff_density_max     0.277
_refine_diff_density_min     -0.189
_refine_ls_extinction_method     none
_refine_ls_extinction_coef     ?
_refine_ls_abs_structure_details     'Flack (1983), 926 Friedel pairs'
_refine_ls_abs_structure_Flack     0.01(5)
loop_
    _atom_type_symbol
    _atom_type_description
    _atom_type_scat_dispersion_real
    _atom_type_scat_dispersion_imag
    _atom_type_scat_source
    'C' 'C' 0.0033 0.0016
                         'International Tables Vol C Tables 4.2.6.8 and 6.1.1.4'
    'H' 'H' 0.0000 0.0000
                         'International Tables Vol C Tables 4.2.6.8 and 6.1.1.4'
    'N' 'N' 0.0061 0.0033
                         'International Tables Vol C Tables 4.2.6.8 and 6.1.1.4'
    'O' 'O' 0.0106 0.0060
                         'International Tables Vol C Tables 4.2.6.8 and 6.1.1.4'
    'Cl' 'Cl' 0.1484 0.1585
                         'International Tables Vol C Tables 4.2.6.8 and 6.1.1.4'
_computing_data_collection     'CrysAlis PRO (Agilent, 2012)'
_computing_cell_refinement     'CrysAlis PRO (Agilent, 2012)'
_computing_data_reduction     'CrysAlis PRO (Agilent, 2012)'
_computing_structure_solution     'SHELXS97 (Sheldrick, 2008)'
_computing_structure_refinement     'SHELXL97 (Sheldrick, 2008)'
_computing_molecular_graphics     'X-SEED (Barbour, 2001)'
_computing_publication_material     'publCIF (Westrip, 2010)'
loop_
    _atom_site_type_symbol
    _atom_site_label
    _atom_site_fract_x
    _atom_site_fract_y
    _atom_site_fract_z
    _atom_site_U_iso_or_equiv
    _atom_site_adp_type
    _atom_site_calc_flag
    _atom_site_refinement_flags
    _atom_site_occupancy
    _atom_site_symmetry_multiplicity
    _atom_site_disorder_assembly
    _atom_site_disorder_group
    Cl Cl1 0.16829(6) -0.02923(3) 1.11989(3) 0.01599(10) Uani d . 1 1 . .
    O O1 0.11377(16) 0.20168(9) 1.01683(8) 0.0153(2) Uani d D 1 1 . .
    H H1 0.123(3) 0.1372(11) 1.0468(14) 0.032(6) Uiso d D 1 1 . .
    O O2 0.09374(17) 0.09692(9) 0.87751(9) 0.0164(2) Uani d . 1 1 . .
    O O3 0.03544(17) 0.23605(10) 0.69856(8) 0.0146(2) Uani d D 1 1 . .
    H H3 0.066(4) 0.1658(10) 0.6948(18) 0.047(7) Uiso d D 1 1 . .
    N N1 0.38932(18) 0.40990(10) 0.62406(10) 0.0107(2) Uani d . 1 1 . .
    C C1 0.1083(2) 0.19013(12) 0.91830(11) 0.0113(3) Uani d . 1 1 . .
    C C2 0.1258(2) 0.30406(12) 0.86490(11) 0.0120(3) Uani d . 1 1 . .
    H H2A 0.2287 0.3542 0.9001 0.014 Uiso calc R 1 1 . .
    H H2B -0.0138 0.3435 0.8659 0.014 Uiso calc R 1 1 . .
    C C3 0.1976(2) 0.28843(12) 0.75711(10) 0.0103(3) Uani d . 1 1 . .
    H H3A 0.3279 0.2390 0.7552 0.012 Uiso calc R 1 1 . .
    C C4 0.2485(2) 0.40787(13) 0.71538(11) 0.0109(3) Uani d . 1 1 . .
    H H4A 0.1132 0.4470 0.6989 0.013 Uiso calc R 1 1 . .
    H H4B 0.3182 0.4540 0.7680 0.013 Uiso calc R 1 1 . .
    C C5 0.6024(2) 0.35642(13) 0.64467(12) 0.0151(3) Uani d . 1 1 . .
    H H5A 0.6887 0.3582 0.5843 0.023 Uiso calc R 1 1 . .
    H H5B 0.5834 0.2758 0.6661 0.023 Uiso calc R 1 1 . .
    H H5C 0.6741 0.4003 0.6971 0.023 Uiso calc R 1 1 . .
    C C6 0.2902(3) 0.35091(15) 0.53684(11) 0.0198(4) Uani d . 1 1 . .
    H H6A 0.3867 0.3552 0.4800 0.030 Uiso calc R 1 1 . .
    H H6B 0.1563 0.3895 0.5203 0.030 Uiso calc R 1 1 . .
    H H6C 0.2628 0.2694 0.5531 0.030 Uiso calc R 1 1 . .
    C C7 0.4241(3) 0.53502(13) 0.59814(12) 0.0187(3) Uani d . 1 1 . .
    H H7A 0.5126 0.5402 0.5386 0.028 Uiso calc R 1 1 . .
    H H7B 0.4954 0.5742 0.6533 0.028 Uiso calc R 1 1 . .
    H H7C 0.2871 0.5723 0.5856 0.028 Uiso calc R 1 1 . .
loop_
    _atom_site_aniso_label
    _atom_site_aniso_U_11
    _atom_site_aniso_U_22
    _atom_site_aniso_U_33
    _atom_site_aniso_U_12
    _atom_site_aniso_U_13
    _atom_site_aniso_U_23
    Cl1 0.02265(18) 0.01262(16) 0.01271(18) 0.00108(14) 0.00145(14) 0.00228(14)
    O1 0.0237(6) 0.0118(5) 0.0104(5) 0.0005(5) 0.0008(4) 0.0021(4)
    O2 0.0218(5) 0.0124(5) 0.0150(5) -0.0037(4) -0.0005(5) -0.0013(4)
    O3 0.0161(5) 0.0142(5) 0.0135(6) -0.0021(5) -0.0049(4) -0.0009(4)
    N1 0.0103(6) 0.0117(5) 0.0102(6) 0.0002(5) 0.0010(5) 0.0014(5)
    C1 0.0073(6) 0.0149(7) 0.0118(7) 0.0007(6) 0.0006(5) 0.0008(6)
    C2 0.0126(7) 0.0121(6) 0.0112(7) 0.0013(6) 0.0002(5) 0.0003(5)
    C3 0.0095(6) 0.0109(6) 0.0106(7) 0.0008(5) -0.0011(5) 0.0004(6)
    C4 0.0114(6) 0.0115(6) 0.0099(7) 0.0010(6) 0.0024(5) 0.0004(6)
    C5 0.0118(7) 0.0180(7) 0.0155(8) 0.0044(6) 0.0011(6) 0.0008(6)
    C6 0.0210(8) 0.0305(9) 0.0081(8) -0.0080(7) -0.0022(6) -0.0002(6)
    C7 0.0167(7) 0.0134(7) 0.0260(9) -0.0003(7) 0.0062(6) 0.0078(7)
loop_
    _geom_bond_atom_site_label_1
    _geom_bond_atom_site_label_2
    _geom_bond_site_symmetry_2
    _geom_bond_distance
    _geom_bond_publ_flag
    O1 C1 . 1.3363(18) ?
    O1 H1 . 0.848(9) ?
    O2 C1 . 1.2105(18) ?
    O3 C3 . 1.4262(18) ?
    O3 H3 . 0.833(9) ?
    N1 C6 . 1.4956(19) ?
    N1 C7 . 1.5000(19) ?
    N1 C5 . 1.5042(18) ?
    N1 C4 . 1.5188(18) ?
    C1 C2 . 1.5018(19) ?
    C2 C3 . 1.534(2) ?
    C2 H2A . 0.9900 ?
    C2 H2B . 0.9900 ?
    C3 C4 . 1.521(2) ?
    C3 H3A . 1.0000 ?
    C4 H4A . 0.9900 ?
    C4 H4B . 0.9900 ?
    C5 H5A . 0.9800 ?
    C5 H5B . 0.9800 ?
    C5 H5C . 0.9800 ?
    C6 H6A . 0.9800 ?
    C6 H6B . 0.9800 ?
    C6 H6C . 0.9800 ?
    C7 H7A . 0.9800 ?
    C7 H7B . 0.9800 ?
    C7 H7C . 0.9800 ?
loop_
    _geom_angle_atom_site_label_1
    _geom_angle_atom_site_label_2
    _geom_angle_atom_site_label_3
    _geom_angle_site_symmetry_1
    _geom_angle_site_symmetry_3
    _geom_angle
    _geom_angle_publ_flag
    C1 O1 H1 . . 112.9(14) ?
    C3 O3 H3 . . 106.3(18) ?
    C6 N1 C7 . . 108.35(12) ?
    C6 N1 C5 . . 109.41(12) ?
    C7 N1 C5 . . 107.84(12) ?
    C6 N1 C4 . . 112.76(11) ?
    C7 N1 C4 . . 106.82(11) ?
    C5 N1 C4 . . 111.47(11) ?
    O2 C1 O1 . . 122.86(14) ?
    O2 C1 C2 . . 124.29(14) ?
    O1 C1 C2 . . 112.83(12) ?
    C1 C2 C3 . . 111.95(11) ?
    C1 C2 H2A . . 109.2 ?
    C3 C2 H2A . . 109.2 ?
    C1 C2 H2B . . 109.2 ?
    C3 C2 H2B . . 109.2 ?
    H2A C2 H2B . . 107.9 ?
    O3 C3 C4 . . 109.21(11) ?
    O3 C3 C2 . . 111.29(11) ?
    C4 C3 C2 . . 107.87(11) ?
    O3 C3 H3A . . 109.5 ?
    C4 C3 H3A . . 109.5 ?
    C2 C3 H3A . . 109.5 ?
    N1 C4 C3 . . 115.93(12) ?
    N1 C4 H4A . . 108.3 ?
    C3 C4 H4A . . 108.3 ?
    N1 C4 H4B . . 108.3 ?
    C3 C4 H4B . . 108.3 ?
    H4A C4 H4B . . 107.4 ?
    N1 C5 H5A . . 109.5 ?
    N1 C5 H5B . . 109.5 ?
    H5A C5 H5B . . 109.5 ?
    N1 C5 H5C . . 109.5 ?
    H5A C5 H5C . . 109.5 ?
    H5B C5 H5C . . 109.5 ?
    N1 C6 H6A . . 109.5 ?
    N1 C6 H6B . . 109.5 ?
    H6A C6 H6B . . 109.5 ?
    N1 C6 H6C . . 109.5 ?
    H6A C6 H6C . . 109.5 ?
    H6B C6 H6C . . 109.5 ?
    N1 C7 H7A . . 109.5 ?
    N1 C7 H7B . . 109.5 ?
    H7A C7 H7B . . 109.5 ?
    N1 C7 H7C . . 109.5 ?
    H7A C7 H7C . . 109.5 ?
    H7B C7 H7C . . 109.5 ?
loop_
    _geom_torsion_atom_site_label_1
    _geom_torsion_atom_site_label_2
    _geom_torsion_atom_site_label_3
    _geom_torsion_atom_site_label_4
    _geom_torsion_site_symmetry_1
    _geom_torsion_site_symmetry_2
    _geom_torsion_site_symmetry_3
    _geom_torsion_site_symmetry_4
    _geom_torsion
    _geom_torsion_publ_flag
    O2 C1 C2 C3 . . . . -19.23(19) ?
    O1 C1 C2 C3 . . . . 159.77(12) ?
    C1 C2 C3 O3 . . . . 70.19(14) ?
    C1 C2 C3 C4 . . . . -170.02(12) ?
    C6 N1 C4 C3 . . . . 62.93(16) ?
    C7 N1 C4 C3 . . . . -178.16(13) ?
    C5 N1 C4 C3 . . . . -60.59(16) ?
    O3 C3 C4 N1 . . . . -78.63(15) ?
    C2 C3 C4 N1 . . . . 160.28(11) ?
loop_
    _geom_hbond_atom_site_label_D
    _geom_hbond_atom_site_label_H
    _geom_hbond_atom_site_label_A
    _geom_hbond_site_symmetry_A
    _geom_hbond_distance_DH
    _geom_hbond_distance_HA
    _geom_hbond_distance_DA
    _geom_hbond_angle_DHA
    O1 H1 Cl1 . 0.850(10)
                        2.180(10)
                                3.0220(10)
                                         176(2)
    O3 H3 Cl1 2_554 0.830(10)
                            2.51(2) 3.2090(10)
                                             142(2)
