# Supplementary material for: (R)-(3-Carb­oxy-2-hy­droxy­prop­yl)tri­methyl­aza­nium chloride
Source: Acta Crystallogr Sect E Struct Rep Online. 2012 Apr 18;68(Pt 5):o1416. doi: 10.1107/S160053681201598X (PMC3344540; doi:10.1107/S160053681201598X)
Supplement: Supplementary file 2 [file e-68-o1416-Isup2.hkl]

# 
# h,k,l, Fc-squared, Fo-squared, sigma(Fo-squared) and status flag 
# 
data_I
_shelx_title '  P212121  926 Friedel pairs' 
_shelx_refln_list_code          4 
_shelx_F_calc_maximum      114.05 
_exptl_crystal_F_000       424.00 
_reflns_d_resolution_high  0.7689 
 
loop_ 
 _symmetry_equiv_pos_as_xyz 
 'x, y, z' 
 '-x+1/2, -y, z+1/2' 
 '-x, y+1/2, -z+1/2' 
 'x+1/2, -y+1/2, -z' 
 
_cell_length_a     6.3043 
_cell_length_b    11.5256 
_cell_length_c    13.4905 
_cell_angle_alpha  90.000 
_cell_angle_beta   90.000 
_cell_angle_gamma  90.000 
 
_shelx_F_squared_multiplier     1.000 
 
loop_ 
 _refln_index_h 
 _refln_index_k 
 _refln_index_l 
 _refln_F_squared_calc 
 _refln_F_squared_meas 
 _refln_F_squared_sigma 
 _refln_observed_status 
   2   0   0      313.00      282.17      5.11 o 
   4   0   0     2448.54     2737.68     31.31 o 
   6   0   0       30.39       22.23      2.26 o 
   8   0   0       13.02        9.03      4.70 o 
   1   1   0      274.72      369.89     34.27 o 
   2   1   0     6539.27     6957.59    249.56 o 
   3   1   0      508.25      542.60     10.50 o 
   4   1   0      777.25      835.01     11.10 o 
   5   1   0      747.48      758.39     11.19 o 
   6   1   0       57.68       68.96      2.73 o 
   7   1   0      224.86      230.37     10.88 o 
   8   1   0       45.46       29.25      7.02 o 
   0   2   0       88.63       52.39      2.90 o 
   1   2   0     2970.32     2909.30     40.20 o 
   2   2   0      746.70      802.68     19.43 o 
   3   2   0       74.19       75.03      2.98 o 
   4   2   0       48.91       44.73      1.50 o 
   5   2   0      898.61      937.55     11.89 o 
   6   2   0      124.31      125.79      5.00 o 
   7   2   0       44.38       40.49      4.71 o 
   8   2   0       80.96       79.50     11.77 o 
   1   3   0     1105.98     1149.24     15.92 o 
   2   3   0     1770.45     1761.11     33.30 o 
   3   3   0     2569.87     2818.33     44.19 o 
   4   3   0      241.61      244.24      6.51 o 
   5   3   0      411.78      406.13      8.83 o 
   6   3   0        1.99        4.72      1.55 o 
   7   3   0      524.12      559.86     19.33 o 
   8   3   0       62.46       62.30     10.86 o 
   0   4   0      261.62      300.95      6.14 o 
   1   4   0     1459.84     1349.03     14.97 o 
   2   4   0       43.63       54.64      2.15 o 
   3   4   0      200.61      162.03      4.99 o 
   4   4   0        0.26        1.04      0.62 o 
   5   4   0        5.79        5.01      1.59 o 
   6   4   0      704.31      696.41     21.38 o 
   7   4   0        0.62        0.58      1.85 o 
   1   5   0     1083.80     1047.79     11.81 o 
   2   5   0      504.08      512.08      7.33 o 
   3   5   0       12.53       15.42      1.49 o 
   4   5   0      480.72      475.24     11.69 o 
   5   5   0       45.55       50.81      5.73 o 
   6   5   0      288.73      291.58     13.63 o 
   7   5   0        9.05        8.51      2.79 o 
   0   6   0       47.74       81.10      4.93 o 
   1   6   0      782.86      879.42      9.75 o 
   2   6   0      234.48      238.66      4.93 o 
   3   6   0     1571.52     1554.32     30.85 o 
   4   6   0      197.43      187.46      6.95 o 
   5   6   0      120.55      140.18      9.79 o 
   6   6   0      146.84      144.31      9.79 o 
   7   6   0        8.26        3.99      5.25 o 
   1   7   0      210.40      220.23      6.77 o 
   2   7   0       93.21       87.14      3.13 o 
   3   7   0       80.33       72.37      2.35 o 
   4   7   0      501.07      452.11     15.92 o 
   5   7   0       70.85       82.54      8.71 o 
   6   7   0      249.46      253.74     13.52 o 
   7   7   0        0.96        2.14      2.13 o 
   0   8   0       75.65       66.01      6.48 o 
   1   8   0     1803.62     1815.89     19.31 o 
   2   8   0        9.23       14.07      1.99 o 
   3   8   0      265.15      273.27      8.03 o 
   4   8   0      278.98      260.24      8.74 o 
   5   8   0       98.04       93.73      7.81 o 
   6   8   0       21.39       18.71      3.57 o 
   1   9   0        1.18        0.96      1.05 o 
   2   9   0     1193.68     1221.62     33.31 o 
   3   9   0      161.96      156.30      4.23 o 
   4   9   0      927.48      921.77     25.78 o 
   5   9   0       25.98       23.83      7.55 o 
   6   9   0       20.73       16.82      3.68 o 
   0  10   0      250.19      239.88      9.29 o 
   1  10   0      212.81      211.85      6.50 o 
   2  10   0       12.93       14.52      2.36 o 
   3  10   0      897.14      918.28     16.64 o 
   4  10   0      218.98      206.45     11.80 o 
   5  10   0       19.41       22.04      4.45 o 
   6  10   0      132.77      136.57     10.91 o 
   1  11   0       98.19      103.16      5.45 o 
   2  11   0       11.87       10.00      2.04 o 
   3  11   0        2.67        2.31      3.13 o 
   4  11   0      136.27      132.64      9.65 o 
   5  11   0       17.83       13.71      3.46 o 
   0  12   0      279.18      294.49     15.73 o 
   1  12   0       95.81       82.32      5.05 o 
   2  12   0       50.87       55.41      5.98 o 
   3  12   0      126.26      128.90      9.23 o 
   4  12   0      160.77      146.33     10.63 o 
   1  13   0      256.77      279.33      9.24 o 
   2  13   0      339.59      348.49     15.14 o 
   3  13   0       40.35       45.87      6.50 o 
   4  13   0      236.66      217.09     13.58 o 
   0  14   0      246.64      250.90     11.68 o 
   1  14   0       20.01       16.55      2.04 o 
   2  14   0        1.27        3.78      2.11 o 
   1   0   1       18.92       22.00      0.87 o 
   2   0   1    13006.77    13043.35    208.20 o 
   3   0   1     1217.57     1181.14     11.38 o 
   4   0   1      130.53      138.95      2.79 o 
   5   0   1        0.03        0.34      0.56 o 
   6   0   1      176.82      172.65      4.56 o 
   7   0   1       21.47       20.98      2.07 o 
   8   0   1       36.50       42.15      8.04 o 
  -8   1   1      153.86      151.88     16.03 o 
  -7   1   1       83.77       91.27      7.84 o 
  -6   1   1       57.44       60.66      2.59 o 
  -5   1   1       63.94       63.55      2.89 o 
  -4   1   1     1515.03     1592.96     18.07 o 
  -3   1   1      778.84      746.18     11.59 o 
  -2   1   1      478.63      457.02      7.57 o 
  -1   1   1     4351.51     4260.42     35.02 o 
   0   1   1      215.04      187.21      4.02 o 
   1   1   1     4410.08     4293.29     58.71 o 
   2   1   1      455.36      448.87     10.69 o 
   3   1   1      767.32      749.17     11.68 o 
   4   1   1     1484.55     1561.65     14.12 o 
   5   1   1       68.12       65.62      2.46 o 
   6   1   1       57.56       63.42      2.62 o 
   7   1   1       83.53       78.57      5.29 o 
   8   1   1      150.20      179.78     18.03 o 
  -8   2   1      151.99      161.88     17.00 o 
  -7   2   1      154.51      155.53      9.28 o 
  -6   2   1      165.77      154.30      5.73 o 
  -5   2   1      212.13      205.98      4.65 o 
  -4   2   1       75.70       62.01      2.05 o 
  -3   2   1      742.75      769.94      7.80 o 
  -2   2   1      921.22      936.18      9.97 o 
  -1   2   1     4946.73     4801.83     81.02 o 
   0   2   1     1055.88      940.88     20.60 o 
   1   2   1     5000.82     5012.47     64.99 o 
   2   2   1      881.97      944.22     18.62 o 
   3   2   1      723.13      744.74     19.15 o 
   4   2   1       73.47       61.90      1.62 o 
   5   2   1      209.38      193.92      4.59 o 
   6   2   1      168.88      155.86      5.07 o 
   7   2   1      150.80      152.04      9.19 o 
   8   2   1      156.42      164.54     17.35 o 
  -8   3   1      123.28      134.33     15.69 o 
  -7   3   1      116.65      111.54      8.20 o 
  -6   3   1       47.52       52.06      3.10 o 
  -5   3   1      564.43      576.86      9.75 o 
  -4   3   1      523.63      522.61      8.54 o 
  -3   3   1      680.01      694.84     12.48 o 
  -2   3   1      687.10      691.59      7.98 o 
  -1   3   1      441.77      434.16      4.95 o 
   0   3   1     1517.50     1498.70     13.23 o 
   1   3   1      455.30      467.67      7.44 o 
   2   3   1      660.19      673.30     12.02 o 
   3   3   1      686.54      739.46     10.40 o 
   4   3   1      541.47      618.55      9.79 o 
   5   3   1      572.66      533.25     24.38 o 
   6   3   1       46.46       49.13      5.24 o 
   7   3   1      111.57      103.82      7.98 o 
   8   3   1      128.95      133.94      9.61 o 
  -7   4   1       46.68       52.64      5.89 o 
  -6   4   1      147.14      146.18      9.04 o 
  -5   4   1       90.45       92.89      5.03 o 
  -4   4   1      362.18      379.56      9.83 o 
  -3   4   1      298.80      290.58      6.48 o 
  -2   4   1      303.07      284.81      6.02 o 
  -1   4   1      947.52      925.02      8.47 o 
   0   4   1     1305.03     1341.29     15.36 o 
   1   4   1      922.86      911.40     13.03 o 
   2   4   1      303.74      307.44      6.22 o 
   3   4   1      300.59      267.81      6.21 o 
   4   4   1      354.08      399.72     10.11 o 
   5   4   1       93.77       89.22      6.70 o 
   6   4   1      143.34      144.11      9.28 o 
   7   4   1       46.23       49.33      5.76 o 
  -7   5   1      107.41      102.12      8.47 o 
  -6   5   1      237.32      232.05     11.94 o 
  -5   5   1       52.16       65.72      4.26 o 
  -4   5   1      267.14      286.57      8.49 o 
  -3   5   1      623.61      624.49      9.94 o 
  -2   5   1     1273.58     1249.25     11.31 o 
  -1   5   1     1424.97     1415.09     14.61 o 
   0   5   1       64.04       51.83      2.24 o 
   1   5   1     1426.09     1430.33     17.07 o 
   2   5   1     1291.76     1305.46     18.08 o 
   3   5   1      616.79      637.55     18.24 o 
   4   5   1      263.41      289.90      8.80 o 
   5   5   1       47.73       56.71      5.52 o 
   6   5   1      241.43      241.10     12.38 o 
   7   5   1      105.67       99.10      8.41 o 
  -7   6   1      190.91      212.81     18.10 o 
  -6   6   1       48.05       52.99      5.95 o 
  -5   6   1       76.44       63.48      5.55 o 
  -4   6   1      184.20      173.79      6.60 o 
  -3   6   1       16.24       17.13      1.85 o 
  -2   6   1       79.69       71.43      2.17 o 
  -1   6   1      858.44      866.42     12.04 o 
   0   6   1      904.04      917.21     12.88 o 
   1   6   1      870.93      882.07     12.66 o 
   2   6   1       73.18       64.45      2.89 o 
   3   6   1       13.88       13.74      1.28 o 
   4   6   1      189.08      168.58     11.72 o 
   5   6   1       71.39       65.41      6.09 o 
   6   6   1       53.31       60.27      6.51 o 
   7   6   1      186.35      195.49     12.36 o 
  -7   7   1      123.72      139.68     12.63 o 
  -6   7   1      322.56      328.57     15.46 o 
  -5   7   1      679.50      661.32     28.34 o 
  -4   7   1      123.05      119.17      5.57 o 
  -3   7   1      102.21       83.34      6.65 o 
  -2   7   1      456.21      466.36      8.20 o 
  -1   7   1      128.14      127.88      4.46 o 
   0   7   1       16.11       36.12      2.06 o 
   1   7   1      139.97      145.70      4.74 o 
   2   7   1      459.17      466.97      9.78 o 
   3   7   1      106.19      108.42      3.59 o 
   4   7   1      129.12      121.53      5.78 o 
   5   7   1      680.36      739.75     22.77 o 
   6   7   1      328.79      325.15     15.62 o 
   7   7   1      120.70      132.56     13.06 o 
  -6   8   1      184.89      199.89     15.56 o 
  -5   8   1      153.07      156.83     13.06 o 
  -4   8   1       84.99       77.61      5.40 o 
  -3   8   1      704.65      669.80     13.12 o 
  -2   8   1     1132.42     1189.47     20.83 o 
  -1   8   1     1120.97     1080.57     17.70 o 
   0   8   1      742.79      787.56     12.92 o 
   1   8   1     1119.48     1108.77     12.72 o 
   2   8   1     1149.82     1151.29     20.77 o 
   3   8   1      707.79      764.97     14.84 o 
   4   8   1       88.91      103.72     11.60 o 
   5   8   1      158.51      179.17     14.98 o 
   6   8   1      195.09      197.90     12.44 o 
  -6   9   1       80.67       74.39      7.73 o 
  -5   9   1       75.28       90.71     20.69 o 
  -4   9   1      465.76      476.56     17.46 o 
  -3   9   1      125.75      122.69      4.21 o 
  -2   9   1      111.99      113.40      4.27 o 
  -1   9   1       56.55       51.76      3.41 o 
   0   9   1     2049.31     2087.89     28.00 o 
   1   9   1       50.01       49.38      3.33 o 
   2   9   1      110.67      121.27      7.49 o 
   3   9   1      124.54      126.47      3.98 o 
   4   9   1      458.71      512.61     45.50 o 
   5   9   1       73.76       77.33      7.46 o 
   6   9   1       78.07       81.22      8.23 o 
  -6  10   1      274.49      281.24     15.72 o 
  -5  10   1       81.92       80.86      7.81 o 
  -4  10   1      201.96      196.71     11.41 o 
  -3  10   1      329.24      321.03      8.25 o 
  -2  10   1      388.03      415.91     12.14 o 
  -1  10   1      581.46      568.59     17.16 o 
   0  10   1      564.92      531.22     12.26 o 
   1  10   1      573.27      600.60     11.70 o 
   2  10   1      375.35      370.56     10.09 o 
   3  10   1      325.63      321.44     18.96 o 
   4  10   1      195.92      204.26     16.24 o 
   5  10   1       77.79       78.37      7.70 o 
   6  10   1      261.32      256.59     15.14 o 
  -5  11   1      196.56      195.45     12.69 o 
  -4  11   1       57.70       51.33      6.03 o 
  -3  11   1       39.54       50.00     14.26 o 
  -2  11   1      341.84      387.37     18.01 o 
  -1  11   1      456.16      445.34     13.31 o 
   0  11   1       67.85       62.87      4.11 o 
   1  11   1      443.22      454.89     14.60 o 
   2  11   1      337.85      356.09     10.43 o 
   3  11   1       39.38       37.40      4.79 o 
   4  11   1       62.37       67.29      7.01 o 
   5  11   1      194.52      209.85     13.27 o 
  -4  12   1      128.50      138.31     10.29 o 
  -3  12   1      149.22      155.09     11.68 o 
  -2  12   1      185.83      187.40      7.68 o 
  -1  12   1       75.94       80.92      4.09 o 
   0  12   1      143.22      142.10      5.53 o 
   1  12   1       72.71       77.94      4.99 o 
   2  12   1      188.63      193.27      7.82 o 
   3  12   1      157.40      156.83     10.32 o 
   4  12   1      133.61      129.37     10.08 o 
  -4  13   1       82.08       82.36      8.26 o 
  -3  13   1      216.45      209.05     12.38 o 
  -2  13   1      127.38      131.06      9.12 o 
  -1  13   1      325.00      330.55      9.02 o 
   0  13   1      133.87      128.69      5.53 o 
   1  13   1      327.14      324.88     10.87 o 
   2  13   1      127.67      129.26      9.02 o 
   3  13   1      222.14      206.22     12.37 o 
   4  13   1       81.74       81.11      8.28 o 
  -2  14   1      213.80      219.06     12.40 o 
  -1  14   1       16.73       12.17      2.13 o 
   0  14   1       95.94      100.72      5.10 o 
   1  14   1       17.34       17.46      2.68 o 
   2  14   1      220.83      231.35     12.71 o 
   0   0   2        0.52        1.27      0.43 o 
   1   0   2     2079.13     2203.92     24.66 o 
   2   0   2        0.50        1.42      0.32 o 
   3   0   2      341.48      387.38      5.14 o 
   4   0   2      736.40      741.95      7.20 o 
   5   0   2       34.81       33.40      1.69 o 
   6   0   2       10.98        8.82      1.06 o 
   7   0   2      614.03      593.06     16.59 o 
   8   0   2        5.52        4.67      3.46 o 
  -8   1   2       91.19      100.03     12.84 o 
  -7   1   2       19.60       15.88      3.97 o 
  -6   1   2     1815.91     1837.03     39.67 o 
  -5   1   2      326.31      339.74      6.60 o 
  -4   1   2       67.00       77.75      2.11 o 
  -3   1   2     1403.08     1484.23     14.01 o 
  -2   1   2     1289.85     1314.34     12.17 o 
  -1   1   2     2087.79     2122.78     18.43 o 
   0   1   2     1004.49      884.60     19.95 o 
   1   1   2     2084.53     2138.01     31.45 o 
   2   1   2     1286.83     1317.87     13.44 o 
   3   1   2     1405.25     1472.50     15.83 o 
   4   1   2       60.69       72.37      1.85 o 
   5   1   2      324.21      328.98      5.93 o 
   6   1   2     1785.54     1785.52     24.06 o 
   7   1   2       19.07       16.04      2.55 o 
  -8   2   2       87.97      100.16     13.03 o 
  -7   2   2       12.67       10.50      4.30 o 
  -6   2   2       69.95       67.38      3.85 o 
  -5   2   2      641.24      670.26      9.05 o 
  -4   2   2      202.36      218.16      3.95 o 
  -3   2   2      438.56      469.61      6.25 o 
  -2   2   2     1149.33     1162.63     11.85 o 
  -1   2   2     4941.13     4844.72     40.40 o 
   0   2   2       89.57      103.86      1.97 o 
   1   2   2     4912.82     4877.21     51.69 o 
   2   2   2     1137.11     1128.93     11.57 o 
   3   2   2      437.20      470.47     10.18 o 
   4   2   2      210.65      228.31      6.13 o 
   5   2   2      643.31      685.70     18.72 o 
   6   2   2       69.63       67.71      3.28 o 
   7   2   2       16.51       19.56      3.40 o 
   8   2   2       91.10      105.70     14.13 o 
  -7   3   2       47.20       54.84      5.79 o 
  -6   3   2      274.91      267.64      7.38 o 
  -5   3   2       22.74       19.39      1.26 o 
  -4   3   2      258.39      264.98      5.00 o 
  -3   3   2      533.15      502.18      9.69 o 
  -2   3   2      798.41      769.07      7.27 o 
  -1   3   2     2026.23     2037.55     22.14 o 
   0   3   2     2359.64     2274.51     20.40 o 
   1   3   2     2017.01     2016.02     32.24 o 
   2   3   2      799.29      782.74     14.14 o 
   3   3   2      546.40      551.28     18.43 o 
   4   3   2      258.02      290.01      9.12 o 
   5   3   2       24.41       21.39      2.83 o 
   6   3   2      290.76      311.44     21.62 o 
   7   3   2       48.99       56.75      6.02 o 
  -7   4   2      132.61      147.46      9.76 o 
  -6   4   2       91.18       93.89      7.24 o 
  -5   4   2       49.33       44.74      5.72 o 
  -4   4   2      289.89      283.37      9.11 o 
  -3   4   2     1133.83     1159.81     12.09 o 
  -2   4   2     1271.48     1254.83     11.87 o 
  -1   4   2     1951.48     1901.32     18.17 o 
   0   4   2      303.63      272.61      4.66 o 
   1   4   2     1986.36     1965.42     28.28 o 
   2   4   2     1272.76     1262.73     17.77 o 
   3   4   2     1136.71     1203.44     22.00 o 
   4   4   2      282.14      299.69      7.76 o 
   5   4   2       51.32       52.47      5.19 o 
   6   4   2       91.92       98.80      7.67 o 
   7   4   2      129.37      152.72     10.23 o 
  -7   5   2      111.20      118.92     10.79 o 
  -6   5   2       33.47       39.73      6.56 o 
  -5   5   2      342.48      370.78     14.55 o 
  -4   5   2      451.63      447.53     10.94 o 
  -3   5   2      933.18      918.04     14.15 o 
  -2   5   2       67.71       70.34      1.70 o 
  -1   5   2      451.82      472.78      6.80 o 
   0   5   2     5980.09     6186.56     48.28 o 
   1   5   2      467.91      492.93      8.05 o 
   2   5   2       66.99       71.99      2.96 o 
   3   5   2      912.47      929.29     15.51 o 
   4   5   2      456.00      450.50      9.11 o 
   5   5   2      333.43      332.61     20.26 o 
   6   5   2       31.51       38.37      8.72 o 
   7   5   2      110.61      112.35     11.08 o 
  -7   6   2      172.54      177.99     11.61 o 
  -6   6   2       34.12       37.32      4.84 o 
  -5   6   2       98.16       97.17      5.82 o 
  -4   6   2      475.44      488.34     11.60 o 
  -3   6   2      279.81      273.87      5.50 o 
  -2   6   2      298.87      264.68      5.31 o 
  -1   6   2       52.62       55.73      2.44 o 
   0   6   2     1402.93     1390.91     15.28 o 
   1   6   2       46.37       54.73      2.47 o 
   2   6   2      305.20      276.91      6.81 o 
   3   6   2      278.51      300.49      7.48 o 
   4   6   2      486.99      448.29     10.40 o 
   5   6   2       94.41       85.97      7.09 o 
   6   6   2       34.51       35.67      5.12 o 
   7   6   2      171.64      187.10     21.34 o 
  -7   7   2      188.62      181.10     12.24 o 
  -6   7   2        4.33        0.41      1.84 o 
  -5   7   2      407.45      398.01     15.86 o 
  -4   7   2      123.77      136.18      5.86 o 
  -3   7   2      583.83      539.72      8.87 o 
  -2   7   2      125.05      124.36      4.16 o 
  -1   7   2      796.52      861.70     12.70 o 
   0   7   2       88.01       80.73      3.07 o 
   1   7   2      769.28      817.67     16.54 o 
   2   7   2      121.43      122.85      4.63 o 
   3   7   2      578.52      567.00     11.59 o 
   4   7   2      121.53      122.18      4.91 o 
   5   7   2      408.75      389.73     16.16 o 
   6   7   2        3.92       13.90      7.88 o 
   7   7   2      191.70      197.48     12.91 o 
  -6   8   2       16.52       15.61      6.23 o 
  -5   8   2       29.35       34.21      4.70 o 
  -4   8   2      178.41      186.63      7.12 o 
  -3   8   2      111.74      109.74      3.33 o 
  -2   8   2     1492.70     1505.94     25.65 o 
  -1   8   2       68.70       67.58      4.38 o 
   0   8   2      177.19      171.58      5.03 o 
   1   8   2       69.37       72.25      4.81 o 
   2   8   2     1513.09     1503.45     34.01 o 
   3   8   2      112.46      120.53      4.99 o 
   4   8   2      188.68      177.46      6.29 o 
   5   8   2       29.84       30.72      4.65 o 
   6   8   2       16.34       22.22      9.00 o 
  -6   9   2       13.40       13.61      3.61 o 
  -5   9   2      560.58      568.40     29.37 o 
  -4   9   2       39.85       28.24      4.10 o 
  -3   9   2      427.86      400.64      8.86 o 
  -2   9   2      170.90      181.88      5.06 o 
  -1   9   2      172.68      159.72      4.39 o 
   0   9   2        4.32        8.63      1.52 o 
   1   9   2      181.76      176.27      6.43 o 
   2   9   2      170.62      170.48      6.29 o 
   3   9   2      439.76      464.63     11.79 o 
   4   9   2       38.94       37.66      5.14 o 
   5   9   2      559.88      560.34     20.94 o 
   6   9   2       13.09       14.10      3.37 o 
  -6  10   2        6.71        5.83      2.26 o 
  -5  10   2       21.93       21.94      4.12 o 
  -4  10   2      390.50      390.82     16.25 o 
  -3  10   2      116.31      113.73      4.68 o 
  -2  10   2      892.48      908.03     23.03 o 
  -1  10   2      186.76      199.75      6.03 o 
   0  10   2        1.64        2.20      1.16 o 
   1  10   2      184.25      191.67      7.14 o 
   2  10   2      867.63      886.47     17.28 o 
   3  10   2      115.27      118.75      7.35 o 
   4  10   2      373.06      366.71     16.08 o 
   5  10   2       20.60       23.14      9.80 o 
   6  10   2        6.85        6.69      2.71 o 
  -5  11   2      103.87      100.53     13.53 o 
  -4  11   2      100.05      100.88      8.31 o 
  -3  11   2      386.72      393.44     20.89 o 
  -2  11   2       65.48       68.54      4.44 o 
  -1  11   2      270.23      301.40      7.77 o 
   0  11   2      459.12      435.52     11.46 o 
   1  11   2      278.33      317.49     10.54 o 
   2  11   2       68.33       71.53      4.55 o 
   3  11   2      383.07      375.74     15.78 o 
   4  11   2      102.72      115.03      9.19 o 
   5  11   2      109.27      116.26      9.86 o 
  -4  12   2       63.33       57.10      6.51 o 
  -3  12   2       14.62       13.84      3.31 o 
  -2  12   2      253.38      260.66     10.38 o 
  -1  12   2       89.18       86.67      5.87 o 
   0  12   2       77.08       85.67      5.06 o 
   1  12   2       95.71       96.98      5.52 o 
   2  12   2      258.92      257.81      9.16 o 
   3  12   2       14.54       12.92      3.00 o 
   4  12   2       64.06       63.98      7.17 o 
  -3  13   2      245.54      258.12     13.81 o 
  -2  13   2      177.62      171.34     10.41 o 
  -1  13   2      167.22      169.94      6.83 o 
   0  13   2      244.39      243.54      7.67 o 
   1  13   2      163.75      161.74      8.37 o 
   2  13   2      178.62      179.80     10.78 o 
   3  13   2      252.18      260.13     14.15 o 
  -2  14   2       65.67       73.17      7.16 o 
  -1  14   2      285.20      282.74     10.87 o 
   0  14   2        3.60        4.77      1.93 o 
   1  14   2      275.41      274.80     13.04 o 
   2  14   2       65.32       70.18      7.01 o 
   1   0   3     2337.27     2256.61     26.11 o 
   2   0   3      135.61      152.21      3.11 o 
   3   0   3      848.03      820.06     11.39 o 
   4   0   3      374.53      378.01      5.33 o 
   5   0   3      532.87      580.11     13.45 o 
   6   0   3       67.29       68.30      3.04 o 
   7   0   3       16.39       17.37      2.15 o 
   8   0   3       29.88       32.99      7.39 o 
  -8   1   3      271.18      270.50     21.01 o 
  -7   1   3       90.54       84.68      6.30 o 
  -6   1   3       11.83       12.48      1.33 o 
  -5   1   3      455.54      482.40      6.52 o 
  -4   1   3      930.66      921.08     14.41 o 
  -3   1   3      513.18      524.64      6.68 o 
  -2   1   3      511.65      534.85      6.11 o 
  -1   1   3       42.14       37.83      1.32 o 
   0   1   3     1732.87     1686.00     24.60 o 
   1   1   3       37.85       36.91      1.35 o 
   2   1   3      479.45      507.80      6.08 o 
   3   1   3      530.42      556.69      8.92 o 
   4   1   3      925.47      911.71      8.97 o 
   5   1   3      458.80      468.87      7.39 o 
   6   1   3       12.31       11.58      1.55 o 
   7   1   3       93.97       80.97      6.35 o 
   8   1   3      267.84      274.52     20.55 o 
  -8   2   3       34.95       46.21      9.00 o 
  -7   2   3       83.45       77.97      6.41 o 
  -6   2   3       16.71       19.10      2.20 o 
  -5   2   3      161.87      173.73      4.04 o 
  -4   2   3        2.53        2.11      0.43 o 
  -3   2   3      815.62      835.94     11.83 o 
  -2   2   3     2956.93     2976.52     24.15 o 
  -1   2   3     1407.09     1285.78     12.74 o 
   0   2   3      601.28      619.15      8.83 o 
   1   2   3     1420.82     1328.06     19.36 o 
   2   2   3     2964.19     3009.58     32.81 o 
   3   2   3      804.57      844.87     16.16 o 
   4   2   3        2.15        3.48      0.45 o 
   5   2   3      152.33      160.14      3.50 o 
   6   2   3       15.04       15.87      1.60 o 
   7   2   3       83.42       78.64      5.56 o 
  -7   3   3      231.12      233.21     11.80 o 
  -6   3   3       47.14       54.19      3.35 o 
  -5   3   3      161.62      166.85      3.95 o 
  -4   3   3      869.18      906.29     14.02 o 
  -3   3   3      926.58      992.13     11.16 o 
  -2   3   3     1512.20     1571.27     13.11 o 
  -1   3   3     2837.96     2845.09     25.63 o 
   0   3   3        7.89       13.55      0.70 o 
   1   3   3     2862.27     2881.43     32.95 o 
   2   3   3     1545.25     1604.44     20.12 o 
   3   3   3      943.36     1039.18     23.77 o 
   4   3   3      869.48      966.90     23.81 o 
   5   3   3      171.49      181.40      5.78 o 
   6   3   3       49.59       55.57      5.62 o 
   7   3   3      231.94      242.92     12.62 o 
  -7   4   3      328.25      312.30     14.40 o 
  -6   4   3       13.12        8.90      2.28 o 
  -5   4   3      103.35       95.78      2.93 o 
  -4   4   3      589.72      578.28      9.38 o 
  -3   4   3      729.85      751.53      9.45 o 
  -2   4   3       76.40       65.28      1.59 o 
  -1   4   3     1826.88     2011.48     19.42 o 
   0   4   3     2981.93     2902.08     26.32 o 
   1   4   3     1781.83     1931.52     23.71 o 
   2   4   3       74.05       64.52      2.46 o 
   3   4   3      759.75      759.54     13.69 o 
   4   4   3      579.92      570.46     17.55 o 
   5   4   3      105.79      105.70      4.83 o 
   6   4   3       12.74       13.00      2.96 o 
   7   4   3      334.22      343.23     15.72 o 
  -7   5   3       22.11       24.67      4.16 o 
  -6   5   3      226.53      242.52     19.41 o 
  -5   5   3      553.12      579.70     21.31 o 
  -4   5   3       18.42       18.24      1.21 o 
  -3   5   3       48.96       42.62      1.36 o 
  -2   5   3      733.27      691.25      7.07 o 
  -1   5   3      392.63      402.71      5.18 o 
   0   5   3     1432.17     1404.33     14.80 o 
   1   5   3      367.93      370.90      7.28 o 
   2   5   3      726.62      680.12     10.81 o 
   3   5   3       49.34       43.87      2.28 o 
   4   5   3       22.00       24.23      2.22 o 
   5   5   3      549.31      570.00     13.90 o 
   6   5   3      220.49      254.45     14.20 o 
   7   5   3       22.94       17.60      3.45 o 
  -7   6   3       26.07       30.76      4.78 o 
  -6   6   3      158.43      175.21     10.68 o 
  -5   6   3      125.44      135.28      6.16 o 
  -4   6   3      155.28      166.96      8.05 o 
  -3   6   3      463.19      445.91      8.42 o 
  -2   6   3      439.44      429.02      6.09 o 
  -1   6   3     1027.99     1030.44     11.86 o 
   0   6   3     1818.97     1811.83     18.73 o 
   1   6   3     1039.89     1034.88     13.98 o 
   2   6   3      422.86      432.85      9.28 o 
   3   6   3      451.38      461.30     10.30 o 
   4   6   3      155.78      165.95      5.94 o 
   5   6   3      126.64      120.56      4.69 o 
   6   6   3      150.93      172.84     11.10 o 
   7   6   3       28.78       46.08     11.04 o 
  -7   7   3       92.36       89.55      8.43 o 
  -6   7   3       84.35       79.38      7.49 o 
  -5   7   3      165.96      157.91      9.75 o 
  -4   7   3      216.17      233.64      9.52 o 
  -3   7   3      284.26      299.35      5.17 o 
  -2   7   3      386.30      369.72      6.46 o 
  -1   7   3      698.76      718.40      8.89 o 
   0   7   3       88.39       82.71      2.84 o 
   1   7   3      718.11      752.85     16.65 o 
   2   7   3      378.27      350.21      8.64 o 
   3   7   3      280.19      286.61      8.86 o 
   4   7   3      215.20      229.84      7.22 o 
   5   7   3      164.40      167.78     12.91 o 
   6   7   3       82.31       83.80     10.83 o 
   7   7   3       93.29      102.68      9.59 o 
  -6   8   3      174.91      186.48     11.92 o 
  -5   8   3       52.67       41.68      6.70 o 
  -4   8   3      293.33      283.48     12.68 o 
  -3   8   3        2.57        3.46      0.51 o 
  -2   8   3       60.36       53.49      2.40 o 
  -1   8   3      845.81      856.59      9.78 o 
   0   8   3      274.59      307.55      9.98 o 
   1   8   3      837.89      835.26     15.27 o 
   2   8   3       58.86       50.88      3.23 o 
   3   8   3        2.50        3.51      0.94 o 
   4   8   3      293.17      280.31      8.25 o 
   5   8   3       49.06       51.96      5.94 o 
   6   8   3      176.34      187.99     12.36 o 
  -6   9   3      161.68      169.66     11.73 o 
  -5   9   3       74.69       82.55      7.65 o 
  -4   9   3      105.74      112.96      8.18 o 
  -3   9   3      929.75      909.29     23.01 o 
  -2   9   3       27.86       23.38      1.74 o 
  -1   9   3      209.30      214.53      5.65 o 
   0   9   3      280.14      304.40      8.51 o 
   1   9   3      201.71      203.13      6.96 o 
   2   9   3       31.27       30.62      2.98 o 
   3   9   3      931.37      926.45     17.80 o 
   4   9   3      103.93       99.60      5.53 o 
   5   9   3       78.12       99.83      8.70 o 
   6   9   3      161.25      157.72     11.58 o 
  -5  10   3       62.41       65.51      6.95 o 
  -4  10   3      126.36      117.70      8.70 o 
  -3  10   3       38.49       35.56      2.73 o 
  -2  10   3      191.81      202.70      4.97 o 
  -1  10   3      700.48      696.04     14.92 o 
   0  10   3      335.94      331.15      9.25 o 
   1  10   3      711.61      716.31     15.15 o 
   2  10   3      201.69      203.23      7.45 o 
   3  10   3       40.53       38.33      8.43 o 
   4  10   3      127.46      130.66      9.46 o 
   5  10   3       68.24       69.09      7.46 o 
  -5  11   3      116.01      102.34      9.03 o 
  -4  11   3       24.49       23.90      4.12 o 
  -3  11   3      173.28      170.42     13.67 o 
  -2  11   3      395.30      384.23      8.53 o 
  -1  11   3      110.90      112.20      4.48 o 
   0  11   3      121.31      128.96      5.83 o 
   1  11   3      116.15      119.28      7.75 o 
   2  11   3      397.12      394.67     11.20 o 
   3  11   3      169.80      178.89     10.72 o 
   4  11   3       27.56       31.04      5.06 o 
   5  11   3      116.41      106.46      9.51 o 
  -4  12   3       61.38       61.44      7.71 o 
  -3  12   3      139.43      152.98     10.12 o 
  -2  12   3       12.51        9.94      1.91 o 
  -1  12   3       63.87       67.09      3.63 o 
   0  12   3      790.95      761.88     17.41 o 
   1  12   3       68.58       71.07      4.73 o 
   2  12   3       14.03       14.61      2.26 o 
   3  12   3      137.95      154.70     10.33 o 
   4  12   3       62.67       74.81      7.69 o 
  -3  13   3       61.67       56.77      6.39 o 
  -2  13   3      112.77      112.57      8.38 o 
  -1  13   3      237.92      235.03      9.19 o 
   0  13   3       75.29       71.59      4.80 o 
   1  13   3      239.62      244.78      9.38 o 
   2  13   3      107.99      113.23      8.54 o 
   3  13   3       56.48       58.20      8.07 o 
  -2  14   3      302.00      274.54     14.00 o 
  -1  14   3       26.48       33.92      4.50 o 
   0  14   3       36.98       36.81      3.71 o 
   1  14   3       30.23       28.92      4.18 o 
   2  14   3      302.13      299.15     14.72 o 
   0   0   4     6433.01     6532.47    121.58 o 
   1   0   4      279.76      266.79      5.29 o 
   2   0   4      322.56      377.99      5.66 o 
   3   0   4        3.66        3.70      0.62 o 
   4   0   4     2228.54     2279.56     31.27 o 
   5   0   4      197.95      206.60      4.68 o 
   6   0   4       16.85       18.04      1.85 o 
   7   0   4        0.34       -0.82      1.00 o 
  -7   1   4      167.10      160.10     14.38 o 
  -6   1   4       49.60       51.13      3.19 o 
  -5   1   4      285.51      286.80      7.74 o 
  -4   1   4      117.26      128.62      3.32 o 
  -3   1   4      266.44      287.79      4.71 o 
  -2   1   4       97.70       99.58      2.62 o 
  -1   1   4     3361.67     3354.04     29.60 o 
   0   1   4       13.03       11.73      1.28 o 
   1   1   4     3393.36     3430.94     47.42 o 
   2   1   4      101.77      102.93      2.31 o 
   3   1   4      265.71      284.71      4.90 o 
   4   1   4      118.94      127.05      3.39 o 
   5   1   4      274.11      271.13      7.97 o 
   6   1   4       51.00       50.12      3.26 o 
   7   1   4      164.20      163.18      9.25 o 
  -7   2   4       71.96       67.11      6.17 o 
  -6   2   4      250.42      238.80      7.94 o 
  -5   2   4      383.91      374.31      6.07 o 
  -4   2   4      303.79      282.69      5.08 o 
  -3   2   4      325.04      347.55      5.25 o 
  -2   2   4      217.44      227.59      3.92 o 
  -1   2   4      114.70      114.03      2.68 o 
   0   2   4     7927.49     7841.42     72.76 o 
   1   2   4      117.45      115.91      3.45 o 
   2   2   4      216.90      229.97      4.07 o 
   3   2   4      312.48      333.35      6.97 o 
   4   2   4      310.33      284.70      5.16 o 
   5   2   4      388.62      378.06      6.31 o 
   6   2   4      254.01      245.99      6.51 o 
   7   2   4       72.32       69.95      5.49 o 
  -7   3   4      107.82      112.51     15.93 o 
  -6   3   4      104.46       96.95      5.35 o 
  -5   3   4      640.11      641.11      8.89 o 
  -4   3   4      321.02      313.43      5.27 o 
  -3   3   4      228.44      228.74      3.94 o 
  -2   3   4       51.81       54.42      1.81 o 
  -1   3   4      778.27      782.88      9.32 o 
   0   3   4      206.83      195.67      3.60 o 
   1   3   4      744.91      745.19     11.47 o 
   2   3   4       58.77       60.28      1.98 o 
   3   3   4      229.39      228.15      7.00 o 
   4   3   4      324.54      291.90      8.20 o 
   5   3   4      639.51      650.77     14.61 o 
   6   3   4      102.71      107.89      4.87 o 
   7   3   4      108.08      120.99      8.95 o 
  -7   4   4       37.01       35.24      4.79 o 
  -6   4   4      265.17      252.22     11.91 o 
  -5   4   4      558.58      558.49     10.93 o 
  -4   4   4       55.93       57.48      1.97 o 
  -3   4   4      177.51      196.82      3.62 o 
  -2   4   4      735.65      726.99      8.47 o 
  -1   4   4      140.19      152.49      3.46 o 
   0   4   4       15.17       17.67      0.89 o 
   1   4   4      143.99      154.31      4.41 o 
   2   4   4      731.10      722.63     14.22 o 
   3   4   4      186.97      201.91      5.79 o 
   4   4   4       52.56       56.66      3.60 o 
   5   4   4      559.84      565.49     13.22 o 
   6   4   4      262.26      289.31      9.20 o 
   7   4   4       35.28       34.70      5.15 o 
  -7   5   4      317.53      325.97     15.27 o 
  -6   5   4       42.71       42.02      5.06 o 
  -5   5   4      193.67      207.13      5.78 o 
  -4   5   4      466.44      448.77      7.46 o 
  -3   5   4      400.27      382.61      5.13 o 
  -2   5   4     1212.24     1132.11     16.77 o 
  -1   5   4      136.15      148.47      3.59 o 
   0   5   4      527.37      599.84      8.19 o 
   1   5   4      148.16      160.96      4.45 o 
   2   5   4     1210.99     1141.92     16.59 o 
   3   5   4      395.89      361.27      8.87 o 
   4   5   4      462.85      460.55     11.24 o 
   5   5   4      194.66      204.78      7.36 o 
   6   5   4       42.23       45.54     16.13 o 
   7   5   4      320.41      347.62     16.45 o 
  -7   6   4       86.47       82.21      7.79 o 
  -6   6   4       99.49       88.04      7.60 o 
  -5   6   4      262.67      236.74     11.55 o 
  -4   6   4       46.79       47.68      2.11 o 
  -3   6   4      792.60      787.48     18.66 o 
  -2   6   4      401.55      423.72      7.12 o 
  -1   6   4     2027.39     2032.18     25.96 o 
   0   6   4       84.50       56.19      2.40 o 
   1   6   4     2035.32     2134.76     24.95 o 
   2   6   4      406.79      432.15      8.68 o 
   3   6   4      793.52      791.19     16.81 o 
   4   6   4       46.37       44.54      3.21 o 
   5   6   4      269.25      245.58      8.18 o 
   6   6   4       97.93       98.30      8.38 o 
   7   6   4       86.88       82.70      8.14 o 
  -7   7   4       29.46       27.57      4.94 o 
  -6   7   4       10.11        8.38      3.39 o 
  -5   7   4      109.64      101.03     11.32 o 
  -4   7   4      465.12      445.41      9.17 o 
  -3   7   4      481.04      465.45      9.73 o 
  -2   7   4      460.04      459.43      6.01 o 
  -1   7   4      343.11      358.14      6.06 o 
   0   7   4       12.62       18.89      1.62 o 
   1   7   4      336.61      350.42      6.86 o 
   2   7   4      441.19      458.62     10.42 o 
   3   7   4      486.14      471.10     11.31 o 
   4   7   4      457.43      479.07     11.88 o 
   5   7   4      110.74      106.94      8.40 o 
   6   7   4       10.14       15.60      3.71 o 
   7   7   4       30.65       31.95      5.95 o 
  -6   8   4       22.04       22.16      4.20 o 
  -5   8   4      121.97      127.70      9.05 o 
  -4   8   4        0.67        2.33      1.35 o 
  -3   8   4     1031.26     1051.71     31.66 o 
  -2   8   4       13.18       12.54      0.76 o 
  -1   8   4      680.54      678.68      9.33 o 
   0   8   4        5.13        7.28      1.11 o 
   1   8   4      682.89      670.54     13.40 o 
   2   8   4       12.40       11.75      1.72 o 
   3   8   4     1032.98     1047.80     19.21 o 
   4   8   4        0.72        0.76      1.20 o 
   5   8   4      119.78      136.57      9.76 o 
   6   8   4       22.61       23.73      6.59 o 
  -6   9   4       10.37       16.17      3.98 o 
  -5   9   4      151.38      159.87     10.57 o 
  -4   9   4      295.60      294.72     13.68 o 
  -3   9   4       20.65       21.17      1.45 o 
  -2   9   4      156.03      147.05      5.60 o 
  -1   9   4        8.45       10.51      1.75 o 
   0   9   4        0.01        1.65      0.77 o 
   1   9   4        7.84        7.71      1.46 o 
   2   9   4      167.40      162.92      6.39 o 
   3   9   4       19.78       19.01      2.29 o 
   4   9   4      293.19      313.41     14.19 o 
   5   9   4      152.36      155.61     10.86 o 
   6   9   4       10.80       14.93      3.42 o 
  -5  10   4        5.38        7.14      2.65 o 
  -4  10   4       29.73       27.57      5.13 o 
  -3  10   4      324.18      329.98     14.82 o 
  -2  10   4       85.48       75.89      2.83 o 
  -1  10   4      377.09      363.59      9.10 o 
   0  10   4       11.67        8.63      2.52 o 
   1  10   4      371.40      358.48     10.14 o 
   2  10   4       86.57       80.78      4.65 o 
   3  10   4      317.47      326.57     10.23 o 
   4  10   4       30.12       27.23      4.30 o 
   5  10   4        3.87        1.19      1.72 o 
  -5  11   4      222.67      243.49     14.11 o 
  -4  11   4      641.60      655.33     22.61 o 
  -3  11   4        5.04        3.43      1.88 o 
  -2  11   4      338.35      341.84     10.51 o 
  -1  11   4      166.61      174.58      7.02 o 
   0  11   4       32.67       27.66      2.72 o 
   1  11   4      171.52      178.63      7.26 o 
   2  11   4      341.58      356.83     10.73 o 
   3  11   4        4.80        4.98      1.34 o 
   4  11   4      655.85      688.39     35.84 o 
   5  11   4      220.42      249.32     14.79 o 
  -4  12   4        7.15        6.84      2.69 o 
  -3  12   4      315.04      294.37     14.21 o 
  -2  12   4       79.74       84.22      5.20 o 
  -1  12   4      128.49      124.80      8.00 o 
   0  12   4       21.78       24.31      2.67 o 
   1  12   4      124.04      131.69      6.50 o 
   2  12   4       76.49       84.79      5.21 o 
   3  12   4      318.14      344.94     15.85 o 
   4  12   4        8.17        8.09      3.40 o 
  -3  13   4       22.21       18.65      3.68 o 
  -2  13   4       49.25       50.57      5.57 o 
  -1  13   4       56.43       51.90      4.28 o 
   0  13   4        1.31        1.61      1.79 o 
   1  13   4       50.95       46.34      4.02 o 
   2  13   4       49.60       42.66      5.58 o 
   3  13   4       22.60       20.37      3.97 o 
  -2  14   4       67.25       59.85      6.44 o 
  -1  14   4       38.86       38.78      4.86 o 
   0  14   4      644.84      690.51     26.59 o 
   1  14   4       39.03       36.03      6.48 o 
   2  14   4       67.86       75.07     11.09 o 
   1   0   5       56.29       49.12      2.36 o 
   2   0   5     4526.89     4572.08     65.93 o 
   3   0   5      310.13      290.47      7.19 o 
   4   0   5       27.26       30.06      2.33 o 
   5   0   5       39.90       40.23      2.65 o 
   6   0   5        0.18        0.53      0.87 o 
   7   0   5        3.04        4.65      1.38 o 
  -7   1   5       43.74       36.32      4.14 o 
  -6   1   5       53.44       49.14      4.00 o 
  -5   1   5      316.12      306.74      7.12 o 
  -4   1   5      570.86      557.90     10.91 o 
  -3   1   5     1022.30     1024.11     14.68 o 
  -2   1   5      404.16      374.47      5.53 o 
  -1   1   5      188.54      192.46      4.37 o 
   0   1   5     1154.47     1100.87     30.14 o 
   1   1   5      176.38      185.52      5.96 o 
   2   1   5      390.16      365.76      7.29 o 
   3   1   5      985.31      982.73     18.43 o 
   4   1   5      580.66      545.28     10.94 o 
   5   1   5      312.10      305.57      6.81 o 
   6   1   5       53.57       50.76      3.01 o 
   7   1   5       41.78       30.45      3.98 o 
  -7   2   5       96.90       98.50      7.19 o 
  -6   2   5       46.58       47.82      3.13 o 
  -5   2   5        4.80        4.00      0.68 o 
  -4   2   5      625.10      610.72      9.26 o 
  -3   2   5      795.26      858.19     12.82 o 
  -2   2   5     2120.02     2165.47     21.51 o 
  -1   2   5      729.46      758.00      9.30 o 
   0   2   5      323.75      346.45      7.19 o 
   1   2   5      724.09      751.03     14.52 o 
   2   2   5     2145.09     2181.01     31.05 o 
   3   2   5      772.49      834.16     13.14 o 
   4   2   5      647.88      649.09     10.95 o 
   5   2   5        4.90        4.98      0.85 o 
   6   2   5       45.38       48.14      3.71 o 
   7   2   5       98.97       96.55      7.13 o 
  -7   3   5      163.49      165.90      9.89 o 
  -6   3   5      355.68      328.71     12.67 o 
  -5   3   5      110.88      119.45      3.45 o 
  -4   3   5      219.65      227.29      4.50 o 
  -3   3   5      776.94      716.33      9.77 o 
  -2   3   5      236.46      238.87      4.73 o 
  -1   3   5      322.27      331.15      5.54 o 
   0   3   5       29.82       22.35      1.44 o 
   1   3   5      333.77      338.11      8.84 o 
   2   3   5      253.10      262.48      6.77 o 
   3   3   5      765.20      718.90      9.51 o 
   4   3   5      218.49      222.58      5.54 o 
   5   3   5      109.25      107.88      4.32 o 
   6   3   5      352.25      367.93      9.61 o 
   7   3   5      161.82      162.56     13.63 o 
  -7   4   5      124.74      132.49      9.16 o 
  -6   4   5      120.19      121.39     10.62 o 
  -5   4   5      342.83      308.16      6.34 o 
  -4   4   5      192.42      200.69      5.95 o 
  -3   4   5      322.56      311.99      5.43 o 
  -2   4   5      216.48      209.76      4.79 o 
  -1   4   5      176.53      186.78      4.08 o 
   0   4   5      327.77      325.49      5.34 o 
   1   4   5      172.77      180.20      5.15 o 
   2   4   5      206.70      206.90      5.72 o 
   3   4   5      313.58      307.33      6.55 o 
   4   4   5      184.16      178.88     10.71 o 
   5   4   5      327.72      298.21      9.63 o 
   6   4   5      126.42      135.72      6.60 o 
   7   4   5      120.27      129.47      9.68 o 
  -7   5   5       13.93       16.45      4.06 o 
  -6   5   5      334.11      314.46     14.05 o 
  -5   5   5      215.78      224.66      8.99 o 
  -4   5   5      173.04      171.76      3.61 o 
  -3   5   5      148.28      147.69      3.60 o 
  -2   5   5     1325.65     1400.73     17.17 o 
  -1   5   5      490.58      513.05      9.28 o 
   0   5   5       85.93       86.88      2.97 o 
   1   5   5      498.89      520.99     10.05 o 
   2   5   5     1326.83     1376.76     19.92 o 
   3   5   5      141.20      145.85      4.69 o 
   4   5   5      182.69      190.54      7.19 o 
   5   5   5      220.37      254.36     12.36 o 
   6   5   5      345.90      359.99     16.05 o 
   7   5   5       11.96       12.35      3.88 o 
  -7   6   5       12.36       15.81      3.84 o 
  -6   6   5      120.24      118.19      8.79 o 
  -5   6   5      283.25      294.88     10.79 o 
  -4   6   5      244.44      238.76      4.22 o 
  -3   6   5      263.60      265.95      6.81 o 
  -2   6   5      165.42      169.28      4.79 o 
  -1   6   5      652.47      634.01      9.73 o 
   0   6   5      353.50      313.76      6.51 o 
   1   6   5      650.85      658.07     10.88 o 
   2   6   5      175.93      171.56      5.46 o 
   3   6   5      272.20      277.31      6.86 o 
   4   6   5      247.14      263.99     11.97 o 
   5   6   5      290.72      294.14     10.83 o 
   6   6   5      118.14      129.71     12.10 o 
   7   6   5       11.91       12.43      3.47 o 
  -6   7   5      205.85      206.57     12.13 o 
  -5   7   5      104.33      110.47      8.10 o 
  -4   7   5       57.39       42.67      3.88 o 
  -3   7   5      284.48      274.91      9.82 o 
  -2   7   5      566.15      530.72     11.47 o 
  -1   7   5      159.74      153.80      5.73 o 
   0   7   5     1088.79     1054.55     18.69 o 
   1   7   5      160.47      146.77      5.21 o 
   2   7   5      578.52      549.16     14.52 o 
   3   7   5      287.43      274.13     11.24 o 
   4   7   5       52.05       51.41      3.79 o 
   5   7   5      101.21      103.93     12.91 o 
   6   7   5      201.53      201.06     12.52 o 
  -6   8   5      223.01      219.00     13.54 o 
  -5   8   5      102.64      105.12      8.30 o 
  -4   8   5       33.78       32.43      3.62 o 
  -3   8   5      356.37      342.51     10.89 o 
  -2   8   5       74.54       74.74      2.80 o 
  -1   8   5      743.27      676.24     21.92 o 
   0   8   5       20.25       22.98      1.79 o 
   1   8   5      746.94      744.28     12.59 o 
   2   8   5       75.53       80.26      4.35 o 
   3   8   5      359.18      348.42     10.19 o 
   4   8   5       32.77       33.22      3.29 o 
   5   8   5      108.19      108.60      8.81 o 
   6   8   5      228.01      226.75     13.78 o 
  -6   9   5       83.92       93.23     12.87 o 
  -5   9   5        9.27        9.61      2.86 o 
  -4   9   5       56.11       47.69      6.67 o 
  -3   9   5      306.46      302.49     10.80 o 
  -2   9   5      600.59      581.19      9.55 o 
  -1   9   5       52.45       49.24      2.28 o 
   0   9   5      184.27      166.38      5.33 o 
   1   9   5       45.86       39.44      3.02 o 
   2   9   5      591.19      600.32     13.63 o 
   3   9   5      304.34      286.59      9.54 o 
   4   9   5       57.86       62.51      4.44 o 
   5   9   5       10.12        6.68      2.54 o 
   6   9   5       85.99       79.33      8.29 o 
  -5  10   5      361.12      363.29     16.82 o 
  -4  10   5       49.64       52.98     10.61 o 
  -3  10   5       66.10       70.00      4.47 o 
  -2  10   5       88.21       87.98      5.00 o 
  -1  10   5      401.90      356.64      9.94 o 
   0  10   5      388.96      386.64     10.08 o 
   1  10   5      394.61      386.25     10.67 o 
   2  10   5       84.42       86.29      4.92 o 
   3  10   5       64.09       72.23      4.85 o 
   4  10   5       50.84       58.29      6.52 o 
   5  10   5      348.35      366.00     17.75 o 
  -5  11   5      148.40      151.82     11.09 o 
  -4  11   5        6.80        2.85      6.31 o 
  -3  11   5       86.86       87.52      7.37 o 
  -2  11   5      174.79      179.26      7.55 o 
  -1  11   5      238.20      250.95     11.37 o 
   0  11   5      345.12      370.67     11.63 o 
   1  11   5      236.72      246.70      8.68 o 
   2  11   5      171.53      169.31      8.86 o 
   3  11   5       91.59       96.40      5.76 o 
   4  11   5        5.49       11.76      3.65 o 
   5  11   5      144.97      148.84     11.60 o 
  -4  12   5       66.49       57.63      6.60 o 
  -3  12   5       54.83       65.48      7.10 o 
  -2  12   5        6.44       12.45      2.13 o 
  -1  12   5      133.76      129.24      8.41 o 
   0  12   5       67.71       50.91      5.32 o 
   1  12   5      135.62      143.51      6.79 o 
   2  12   5        6.42        5.80      1.57 o 
   3  12   5       56.03       63.22     10.15 o 
   4  12   5       65.97       60.48      6.98 o 
  -3  13   5      159.32      154.76     18.68 o 
  -2  13   5      102.06       96.13      7.85 o 
  -1  13   5      191.95      203.83      9.63 o 
   0  13   5        5.18        7.48      2.31 o 
   1  13   5      184.23      203.52     11.10 o 
   2  13   5      100.78      106.53      8.24 o 
   3  13   5      163.27      166.65     11.28 o 
  -1  14   5       12.02        9.74      4.49 o 
   0  14   5       94.42      108.04      8.37 o 
   1  14   5       13.28       17.34      3.52 o 
   0   0   6      111.05      141.38      7.96 o 
   1   0   6       66.90       97.31      3.69 o 
   2   0   6      468.44      504.07      7.87 o 
   3   0   6      150.08      138.44      6.25 o 
   4   0   6       17.75       18.50      1.70 o 
   5   0   6      821.80      817.76     13.84 o 
   6   0   6        1.28       -0.37      0.78 o 
   7   0   6      406.14      375.82     13.25 o 
  -7   1   6       68.52       54.12      5.13 o 
  -6   1   6      629.44      590.96     13.68 o 
  -5   1   6      382.62      376.42     10.39 o 
  -4   1   6      215.40      228.86      6.72 o 
  -3   1   6       40.87       40.22      2.12 o 
  -2   1   6     1997.08     2041.63     14.82 o 
  -1   1   6     3146.26     3298.73     34.15 o 
   0   1   6      365.31      343.21      9.34 o 
   1   1   6     3124.35     3408.87     49.82 o 
   2   1   6     2002.38     1993.57     58.94 o 
   3   1   6       42.37       37.24      3.53 o 
   4   1   6      222.92      214.26      5.36 o 
   5   1   6      376.48      366.40      9.49 o 
   6   1   6      638.96      616.28     14.89 o 
   7   1   6       67.35       74.27      5.01 o 
  -7   2   6      179.88      165.48      9.52 o 
  -6   2   6       68.40       63.57      5.41 o 
  -5   2   6      247.77      238.87      7.95 o 
  -4   2   6       70.14       74.53      3.00 o 
  -3   2   6      475.29      538.84      7.79 o 
  -2   2   6      766.70      729.43      8.84 o 
  -1   2   6     2461.64     2452.84     23.76 o 
   0   2   6      579.42      618.47     13.31 o 
   1   2   6     2474.12     2488.49     38.10 o 
   2   2   6      753.83      741.76     15.12 o 
   3   2   6      478.87      538.71      8.85 o 
   4   2   6       66.15       70.33      3.34 o 
   5   2   6      246.74      240.45      8.29 o 
   6   2   6       70.52       74.27      4.68 o 
   7   2   6      174.83      171.17      9.63 o 
  -7   3   6       20.00       17.28      2.92 o 
  -6   3   6      158.75      163.67      8.06 o 
  -5   3   6       63.09       54.65      2.74 o 
  -4   3   6      466.56      429.29      8.96 o 
  -3   3   6      821.48      820.59     14.53 o 
  -2   3   6       14.81       20.71      1.56 o 
  -1   3   6      229.64      219.62      4.58 o 
   0   3   6     1343.58     1321.65     14.52 o 
   1   3   6      230.52      202.49     10.69 o 
   2   3   6       11.40       14.56      1.86 o 
   3   3   6      826.35      837.30     10.93 o 
   4   3   6      460.93      429.19      8.97 o 
   5   3   6       59.93       52.94      2.70 o 
   6   3   6      157.82      175.17      9.05 o 
   7   3   6       21.07       18.00      5.06 o 
  -7   4   6       14.61        9.27      2.52 o 
  -6   4   6        9.73        8.04      3.27 o 
  -5   4   6      113.89      109.08      4.50 o 
  -4   4   6      138.57      144.24      4.19 o 
  -3   4   6       94.17      107.97      3.18 o 
  -2   4   6      158.50      134.09      3.86 o 
  -1   4   6     1432.74     1429.11     20.93 o 
   0   4   6      117.14      126.33      3.41 o 
   1   4   6     1425.23     1407.10     25.16 o 
   2   4   6      164.10      140.26      4.98 o 
   3   4   6       91.56      113.52      4.51 o 
   4   4   6      134.34      139.91      5.00 o 
   5   4   6      121.61      124.45      6.26 o 
   6   4   6        9.09        8.41      1.89 o 
   7   4   6       16.88       11.22      4.11 o 
  -7   5   6       52.63       50.76      6.00 o 
  -6   5   6       68.45       74.44      5.56 o 
  -5   5   6      329.93      299.14     10.64 o 
  -4   5   6      838.25      812.41     11.68 o 
  -3   5   6      363.39      369.84      8.26 o 
  -2   5   6        1.24        1.70      0.56 o 
  -1   5   6      414.86      453.09      8.81 o 
   0   5   6      824.06      829.29     13.17 o 
   1   5   6      407.74      428.56      9.30 o 
   2   5   6        2.18        0.61      0.66 o 
   3   5   6      365.71      363.42      8.67 o 
   4   5   6      842.05      859.34     20.63 o 
   5   5   6      329.82      333.96     15.15 o 
   6   5   6       67.37       76.95      7.45 o 
   7   5   6       49.59       44.30      9.07 o 
  -6   6   6       39.53       47.12      4.68 o 
  -5   6   6       87.61       88.04      5.85 o 
  -4   6   6      205.97      211.34      5.34 o 
  -3   6   6       58.39       58.89      3.11 o 
  -2   6   6      442.13      460.84     13.41 o 
  -1   6   6      223.29      205.67      6.42 o 
   0   6   6        0.06        0.93      0.83 o 
   1   6   6      230.23      226.12      5.84 o 
   2   6   6      431.42      448.07     10.07 o 
   3   6   6       57.42       60.95      3.36 o 
   4   6   6      206.67      165.60      7.70 o 
   5   6   6       83.26       86.62      5.43 o 
   6   6   6       40.09       46.87     16.62 o 
  -6   7   6       39.28       41.92      5.69 o 
  -5   7   6      160.11      172.22      8.59 o 
  -4   7   6       83.69       73.70      5.16 o 
  -3   7   6      787.25      787.51     18.75 o 
  -2   7   6        2.50        1.10      0.65 o 
  -1   7   6      103.52       90.50      3.58 o 
   0   7   6      596.16      617.18     10.44 o 
   1   7   6      112.35      102.88      4.48 o 
   2   7   6        2.30        1.15      0.87 o 
   3   7   6      800.08      816.78     21.30 o 
   4   7   6       82.47       79.59      4.98 o 
   5   7   6      161.60      166.96      7.63 o 
   6   7   6       39.96       43.40      6.00 o 
  -6   8   6       12.64        9.25      3.42 o 
  -5   8   6      136.36      120.99      8.91 o 
  -4   8   6      481.87      489.70     14.47 o 
  -3   8   6        2.95        5.72      1.26 o 
  -2   8   6      591.75      539.35      9.44 o 
  -1   8   6       18.48       16.53      2.71 o 
   0   8   6       37.62       32.10      2.43 o 
   1   8   6       19.01       19.65      2.07 o 
   2   8   6      593.29      574.78     13.95 o 
   3   8   6        2.54        5.31      1.26 o 
   4   8   6      481.77      454.72     17.73 o 
   5   8   6      138.84      135.20      9.93 o 
   6   8   6       12.52       10.13      3.17 o 
  -5   9   6      397.50      412.30     17.55 o 
  -4   9   6       43.61       41.95      4.27 o 
  -3   9   6       79.08       84.16      4.25 o 
  -2   9   6       50.16       44.16      4.57 o 
  -1   9   6       68.94       71.58      4.51 o 
   0   9   6      256.57      291.90      8.20 o 
   1   9   6       62.01       60.39      3.37 o 
   2   9   6       48.41       44.54      3.45 o 
   3   9   6       76.91       87.43      5.22 o 
   4   9   6       42.90       46.46      4.04 o 
   5   9   6      397.17      398.60     23.82 o 
  -5  10   6       15.29       13.08      3.50 o 
  -4  10   6      122.76      117.64      8.89 o 
  -3  10   6       64.12       60.40      6.34 o 
  -2  10   6      749.00      762.20     22.87 o 
  -1  10   6      258.20      238.89     10.11 o 
   0  10   6        6.92        3.68      1.01 o 
   1  10   6      254.19      245.40      9.60 o 
   2  10   6      753.46      759.24     16.68 o 
   3  10   6       63.36       58.97      4.47 o 
   4  10   6      127.26      124.29      9.57 o 
   5  10   6       14.30       10.32      3.15 o 
  -4  11   6      147.13      144.42     10.16 o 
  -3  11   6      692.73      677.99     30.05 o 
  -2  11   6       15.72       16.02      2.31 o 
  -1  11   6      142.59      147.57      8.81 o 
   0  11   6       33.14       26.44      2.58 o 
   1  11   6      148.07      152.89      6.83 o 
   2  11   6       16.59       14.03      2.69 o 
   3  11   6      678.32      676.15     22.20 o 
   4  11   6      145.85      161.67     11.25 o 
  -4  12   6      105.04      101.17     10.10 o 
  -3  12   6       40.90       37.35      5.03 o 
  -2  12   6       49.17       44.46      5.20 o 
  -1  12   6      146.37      157.15      9.86 o 
   0  12   6       27.99       31.03      4.33 o 
   1  12   6      151.29      174.36     15.54 o 
   2  12   6       47.91       44.24      3.87 o 
   3  12   6       42.34       40.64      5.30 o 
   4  12   6      101.52      104.85     12.00 o 
  -2  13   6        4.37        2.06      2.36 o 
  -1  13   6      150.75      169.43     15.02 o 
   0  13   6      293.73      289.21     15.19 o 
   1  13   6      151.08      168.61     10.23 o 
   2  13   6        5.58        1.23      2.45 o 
   0  14   6       70.85       65.74      6.74 o 
   1   0   7       91.15       90.25      4.69 o 
   2   0   7     1319.06     1320.33     25.01 o 
   3   0   7       18.54       23.70      1.58 o 
   4   0   7       29.17       26.65      2.11 o 
   5   0   7       48.76       44.83      3.93 o 
   6   0   7        3.07        4.52      1.28 o 
   7   0   7       78.44       76.04      5.15 o 
  -7   1   7       63.29       54.40      5.11 o 
  -6   1   7       81.77       87.98      5.20 o 
  -5   1   7      317.83      303.84      8.00 o 
  -4   1   7     1249.40     1223.04     26.17 o 
  -3   1   7      330.31      323.71      8.15 o 
  -2   1   7       62.04       54.75      3.08 o 
  -1   1   7      640.63      632.91     16.58 o 
   0   1   7      363.01      384.67     15.52 o 
   1   1   7      628.03      619.57     14.53 o 
   2   1   7       74.50       66.07      2.65 o 
   3   1   7      344.94      339.36      8.02 o 
   4   1   7     1239.33     1238.41     28.75 o 
   5   1   7      321.91      315.71      7.39 o 
   6   1   7       83.15       88.32      6.68 o 
   7   1   7       65.29       61.76      4.67 o 
  -7   2   7       24.50       19.84      2.76 o 
  -6   2   7        1.35        1.16      1.22 o 
  -5   2   7       16.89       18.99      2.46 o 
  -4   2   7      349.34      338.20      8.03 o 
  -3   2   7     1886.64     1856.21     19.27 o 
  -2   2   7      107.98      111.54      3.72 o 
  -1   2   7      690.81      704.25      9.69 o 
   0   2   7      825.92      781.93     27.26 o 
   1   2   7      689.57      734.22     16.13 o 
   2   2   7      106.00      103.48      3.58 o 
   3   2   7     1899.91     1894.63     25.53 o 
   4   2   7      351.23      351.17      8.49 o 
   5   2   7       17.28       16.14      1.82 o 
   6   2   7        1.71        1.09      1.02 o 
   7   2   7       22.04       17.13      4.62 o 
  -7   3   7       24.54       25.44      3.26 o 
  -6   3   7      233.56      238.33     12.35 o 
  -5   3   7       53.75       53.37      4.07 o 
  -4   3   7      241.36      222.97      5.28 o 
  -3   3   7      450.73      444.70      8.08 o 
  -2   3   7      531.14      515.77     10.15 o 
  -1   3   7      364.21      357.08      7.23 o 
   0   3   7      481.24      475.72      7.53 o 
   1   3   7      373.95      370.32     10.65 o 
   2   3   7      509.52      502.37     12.49 o 
   3   3   7      461.01      452.93      8.89 o 
   4   3   7      227.32      214.50      7.12 o 
   5   3   7       59.54       58.71      3.25 o 
   6   3   7      228.20      222.32     10.23 o 
   7   3   7       25.87       25.60      5.70 o 
  -7   4   7      175.61      174.56      8.95 o 
  -6   4   7      106.27      114.78      8.21 o 
  -5   4   7       67.97       56.57      4.36 o 
  -4   4   7       29.75       31.60      2.04 o 
  -3   4   7      483.91      482.58      9.96 o 
  -2   4   7      186.24      169.42      4.64 o 
  -1   4   7      501.40      484.32      9.02 o 
   0   4   7      462.33      420.71      7.72 o 
   1   4   7      489.56      486.54     10.63 o 
   2   4   7      189.07      175.55      7.18 o 
   3   4   7      507.49      539.17     13.60 o 
   4   4   7       27.98       27.63      1.90 o 
   5   4   7       73.29       70.50      4.90 o 
   6   4   7      105.67      108.93      7.46 o 
   7   4   7      180.59      186.93     15.96 o 
  -7   5   7       54.22       61.72     16.35 o 
  -6   5   7      105.15       91.64      6.24 o 
  -5   5   7      362.49      354.93     11.81 o 
  -4   5   7      195.04      188.19      5.12 o 
  -3   5   7      207.76      204.24      5.20 o 
  -2   5   7      754.41      753.10     14.78 o 
  -1   5   7      668.99      657.79     11.86 o 
   0   5   7        0.61       -0.13      0.39 o 
   1   5   7      669.47      663.95     13.20 o 
   2   5   7      755.65      759.97     16.80 o 
   3   5   7      199.32      203.02      6.77 o 
   4   5   7      195.93      196.13      6.45 o 
   5   5   7      359.76      363.13     21.26 o 
   6   5   7      106.81       99.30     17.05 o 
   7   5   7       52.58       47.96      8.72 o 
  -6   6   7       43.84       56.27      5.17 o 
  -5   6   7      181.37      176.16      8.44 o 
  -4   6   7      588.17      553.54     12.36 o 
  -3   6   7       35.55       32.76      3.32 o 
  -2   6   7      121.06      129.92      5.77 o 
  -1   6   7       75.95       78.24      3.38 o 
   0   6   7      404.90      370.23      7.67 o 
   1   6   7       81.44       83.17      5.14 o 
   2   6   7      111.64      115.41      5.02 o 
   3   6   7       34.61       34.98      2.78 o 
   4   6   7      584.95      583.83     11.93 o 
   5   6   7      178.36      179.79      8.21 o 
   6   6   7       41.91       53.26      6.43 o 
  -6   7   7       45.18       49.16      5.04 o 
  -5   7   7      204.25      209.25      9.63 o 
  -4   7   7       19.61       16.26      2.54 o 
  -3   7   7       70.49       75.31      3.89 o 
  -2   7   7      216.47      195.03      7.18 o 
  -1   7   7      273.27      249.73      8.50 o 
   0   7   7      704.44      702.70     18.21 o 
   1   7   7      263.61      263.55      7.77 o 
   2   7   7      211.53      203.39      6.95 o 
   3   7   7       68.75       78.76      4.29 o 
   4   7   7       21.59       15.80      2.42 o 
   5   7   7      205.43      187.39     11.72 o 
   6   7   7       40.71       45.90      6.21 o 
  -6   8   7      222.78      235.28     13.65 o 
  -5   8   7      117.96      121.52      7.53 o 
  -4   8   7       12.00       13.82      2.31 o 
  -3   8   7      287.14      272.27     10.03 o 
  -2   8   7      240.84      218.53      7.63 o 
  -1   8   7      361.66      360.40     10.30 o 
   0   8   7     1170.96     1153.42     26.03 o 
   1   8   7      354.42      359.52      9.53 o 
   2   8   7      235.46      229.06      8.55 o 
   3   8   7      285.22      285.13      8.46 o 
   4   8   7       12.50       14.89      2.93 o 
   5   8   7      116.80      108.29     17.07 o 
   6   8   7      214.32      225.03     13.99 o 
  -5   9   7      189.03      176.49     11.44 o 
  -4   9   7      104.23       96.80      6.51 o 
  -3   9   7      218.15      189.20     12.43 o 
  -2   9   7      145.89      142.74     10.50 o 
  -1   9   7       95.95       79.60      6.28 o 
   0   9   7      653.92      678.81     13.55 o 
   1   9   7      109.46      108.65      5.13 o 
   2   9   7      146.04      149.69      5.85 o 
   3   9   7      218.59      203.81      9.03 o 
   4   9   7      105.21       94.53      5.91 o 
   5   9   7      190.14      198.71     12.54 o 
  -5  10   7      140.06      141.68     14.31 o 
  -4  10   7      139.12      132.77      9.44 o 
  -3  10   7       42.31       41.68      4.17 o 
  -2  10   7      220.57      224.18      8.87 o 
  -1  10   7      279.79      261.83     14.67 o 
   0  10   7      312.34      305.56      7.86 o 
   1  10   7      291.63      271.96      7.87 o 
   2  10   7      231.37      233.64      8.70 o 
   3  10   7       42.35       38.22      3.66 o 
   4  10   7      141.28      152.59     10.51 o 
   5  10   7      144.07      142.87     11.01 o 
  -4  11   7       50.25       50.72      7.97 o 
  -3  11   7       15.55       21.54      3.66 o 
  -2  11   7      286.93      285.33     10.09 o 
  -1  11   7      668.76      672.01     20.92 o 
   0  11   7       35.14       37.55      4.59 o 
   1  11   7      664.75      662.07     18.70 o 
   2  11   7      291.67      302.16     10.35 o 
   3  11   7       15.25       12.14      2.45 o 
   4  11   7       46.74       39.36      7.19 o 
  -3  12   7       52.49       49.92      5.86 o 
  -2  12   7        5.14        5.31      2.15 o 
  -1  12   7       86.34       97.13      7.51 o 
   0  12   7      386.10      396.48     16.11 o 
   1  12   7       83.23       91.51      7.41 o 
   2  12   7        3.83        2.78      1.33 o 
   3  12   7       47.87       49.51      5.95 o 
  -2  13   7        7.95        4.32      1.93 o 
  -1  13   7       59.10       55.54      5.81 o 
   0  13   7        5.95        1.34      1.62 o 
   1  13   7       60.18       54.15      5.85 o 
   2  13   7        8.82        8.45      4.21 o 
   0   0   8     5099.16     5673.12    114.95 o 
   1   0   8        6.37        2.82      1.10 o 
   2   0   8      353.57      327.11      7.45 o 
   3   0   8       28.61       26.82      2.25 o 
   4   0   8     1484.79     1388.99     19.02 o 
   5   0   8       46.06       46.16      2.91 o 
   6   0   8       88.40       81.84      4.01 o 
   7   0   8        0.13        2.56      1.57 o 
  -7   1   8      117.44      126.42     22.55 o 
  -6   1   8      171.62      171.13      8.12 o 
  -5   1   8      202.48      204.74     12.18 o 
  -4   1   8       23.38       20.86      1.98 o 
  -3   1   8       70.06       79.71      4.10 o 
  -2   1   8       74.93       86.01      3.58 o 
  -1   1   8      770.45      752.11     13.83 o 
   0   1   8       17.82       27.72      2.92 o 
   1   1   8      765.85      780.42     17.81 o 
   2   1   8       78.12       94.10      3.76 o 
   3   1   8       70.27       78.79      3.70 o 
   4   1   8       22.09       21.11      2.08 o 
   5   1   8      210.97      219.70      7.35 o 
   6   1   8      172.31      166.12      6.63 o 
   7   1   8      119.65      112.80     14.42 o 
  -7   2   8       23.63       20.67      2.86 o 
  -6   2   8      132.29      136.90      8.21 o 
  -5   2   8      400.93      373.62     12.19 o 
  -4   2   8       47.79       43.68      4.00 o 
  -3   2   8       51.37       51.21      3.42 o 
  -2   2   8      207.76      213.77      6.86 o 
  -1   2   8      586.39      632.88     11.31 o 
   0   2   8     1253.64     1121.66     24.49 o 
   1   2   8      597.11      637.32     15.66 o 
   2   2   8      222.02      220.65      6.89 o 
   3   2   8       50.09       52.71      2.90 o 
   4   2   8       45.27       53.41      5.28 o 
   5   2   8      407.13      392.45      9.96 o 
   6   2   8      131.93      136.60      8.03 o 
   7   2   8       22.24       26.64      5.92 o 
  -7   3   8      174.96      160.02      8.34 o 
  -6   3   8       60.02       56.20      4.62 o 
  -5   3   8      341.92      327.29     10.73 o 
  -4   3   8      727.04      667.47     15.11 o 
  -3   3   8       42.87       39.84      3.32 o 
  -2   3   8      250.09      269.20      9.49 o 
  -1   3   8      729.85      711.61     11.78 o 
   0   3   8       19.85       21.85      1.90 o 
   1   3   8      725.76      707.76     15.50 o 
   2   3   8      246.66      254.31      5.89 o 
   3   3   8       41.69       37.53      2.29 o 
   4   3   8      722.69      722.11     13.38 o 
   5   3   8      336.51      331.70      8.74 o 
   6   3   8       58.25       61.64      8.26 o 
   7   3   8      179.34      153.83     14.19 o 
  -6   4   8      380.76      358.56     12.47 o 
  -5   4   8       98.99      101.47      6.01 o 
  -4   4   8        2.48        5.24      1.18 o 
  -3   4   8       53.75       51.55      3.02 o 
  -2   4   8      879.71      838.64     17.00 o 
  -1   4   8       95.21       96.44      5.00 o 
   0   4   8       25.65       29.40      1.64 o 
   1   4   8      100.48       98.40      8.42 o 
   2   4   8      868.07      861.22     19.49 o 
   3   4   8       51.03       56.80      4.26 o 
   4   4   8        2.96        7.13      1.09 o 
   5   4   8      101.62      115.21     10.67 o 
   6   4   8      372.22      373.58     38.93 o 
  -6   5   8       19.04       14.14      3.07 o 
  -5   5   8      187.75      189.16      8.62 o 
  -4   5   8      387.40      399.43      9.07 o 
  -3   5   8      181.12      168.71      5.77 o 
  -2   5   8      747.03      741.18     15.24 o 
  -1   5   8       31.85       31.39      2.50 o 
   0   5   8       11.03        7.77      0.99 o 
   1   5   8       29.04       28.57      3.20 o 
   2   5   8      759.35      782.07     18.55 o 
   3   5   8      180.40      167.62      7.58 o 
   4   5   8      408.49      442.49     16.85 o 
   5   5   8      185.97      228.07     15.48 o 
   6   5   8       18.94       27.69      6.22 o 
  -6   6   8      312.06      316.94     13.95 o 
  -5   6   8       94.40       88.17      6.05 o 
  -4   6   8       81.68       77.69      5.24 o 
  -3   6   8      709.63      677.24     13.07 o 
  -2   6   8      551.13      532.41     16.73 o 
  -1   6   8      808.54      741.80     14.48 o 
   0   6   8       50.43       44.52      2.42 o 
   1   6   8      796.48      746.35     19.37 o 
   2   6   8      560.21      564.09     15.47 o 
   3   6   8      696.29      729.10     15.26 o 
   4   6   8       81.12       83.17      4.44 o 
   5   6   8       89.46       96.04      6.25 o 
   6   6   8      320.01      310.49     21.74 o 
  -6   7   8       64.67       63.43      7.96 o 
  -5   7   8       21.18       23.42      3.32 o 
  -4   7   8      361.93      348.86     12.02 o 
  -3   7   8       23.94       25.01      2.89 o 
  -2   7   8      231.39      230.00      7.91 o 
  -1   7   8      294.78      270.26     12.71 o 
   0   7   8      410.68      381.87     18.96 o 
   1   7   8      292.52      282.48     10.72 o 
   2   7   8      242.53      268.60      8.51 o 
   3   7   8       25.49       21.08      2.32 o 
   4   7   8      352.12      378.00     14.54 o 
   5   7   8       21.11       23.26      3.08 o 
   6   7   8       65.17       58.95      7.15 o 
  -5   8   8       10.76       13.24      2.62 o 
  -4   8   8       42.79       46.36      4.38 o 
  -3   8   8      631.93      622.25     16.11 o 
  -2   8   8       33.35       28.06      2.25 o 
  -1   8   8      319.68      328.68     12.62 o 
   0   8   8       94.38       85.12      6.20 o 
   1   8   8      322.88      316.69     15.13 o 
   2   8   8       32.62       30.93      3.60 o 
   3   8   8      615.27      652.99     15.43 o 
   4   8   8       42.59       47.98      4.33 o 
   5   8   8       10.16        8.92      7.21 o 
  -5   9   8       68.55       78.08      6.30 o 
  -4   9   8      249.58      276.07     11.30 o 
  -3   9   8       10.00       14.37      2.52 o 
  -2   9   8      617.43      603.42     19.88 o 
  -1   9   8      201.72      180.55      9.88 o 
   0   9   8       11.90       12.09      2.50 o 
   1   9   8      203.79      192.74      8.09 o 
   2   9   8      609.20      661.99     17.88 o 
   3   9   8       11.32       11.93      1.74 o 
   4   9   8      249.38      278.44     10.87 o 
   5   9   8       69.15       74.28      7.84 o 
  -4  10   8       35.54       31.50      3.98 o 
  -3  10   8      604.16      586.44     16.62 o 
  -2  10   8       21.18       24.33      3.92 o 
  -1  10   8      265.61      257.33     12.37 o 
   0  10   8      266.61      242.43     11.44 o 
   1  10   8      266.74      270.98     10.99 o 
   2  10   8       22.48       24.36      2.48 o 
   3  10   8      630.28      633.00     16.57 o 
   4  10   8       37.66       38.43      5.46 o 
  -4  11   8      162.01      144.45     10.32 o 
  -3  11   8       65.60       79.53      6.03 o 
  -2  11   8       58.33       63.85      4.22 o 
  -1  11   8      116.14      120.13      6.88 o 
   0  11   8      390.75      391.93     15.80 o 
   1  11   8      113.23      119.29      7.59 o 
   2  11   8       51.29       52.88      4.37 o 
   3  11   8       64.65       68.85      5.27 o 
   4  11   8      160.86      146.68     10.83 o 
  -3  12   8      248.40      250.27     13.30 o 
  -2  12   8      245.86      237.81     12.27 o 
  -1  12   8        2.57        1.40      3.36 o 
   0  12   8      284.19      279.13     16.86 o 
   1  12   8        3.63        4.00      1.70 o 
   2  12   8      241.79      240.96     27.42 o 
   3  12   8      254.49      298.86     23.37 o 
  -1  13   8       70.33       67.89      6.61 o 
   0  13   8      143.68      139.22      9.67 o 
   1  13   8       71.08       69.83      6.83 o 
   1   0   9      842.20      877.91     16.05 o 
   2   0   9     2443.60     2408.74     41.33 o 
   3   0   9      103.41      102.94      4.61 o 
   4   0   9       41.38       28.47      2.57 o 
   5   0   9        2.67        3.31      1.41 o 
   6   0   9       74.03       70.19      4.54 o 
   7   0   9        9.99        6.21      1.96 o 
  -7   1   9       49.78       46.99     14.25 o 
  -6   1   9       20.64       17.19      2.81 o 
  -5   1   9      170.73      159.98      8.18 o 
  -4   1   9       73.05       73.28      4.34 o 
  -3   1   9      877.61      846.61     13.86 o 
  -2   1   9      250.75      262.97      6.93 o 
  -1   1   9      250.13      237.54      7.66 o 
   0   1   9       72.21       70.03      3.82 o 
   1   1   9      255.00      238.53      9.34 o 
   2   1   9      252.65      266.63     10.02 o 
   3   1   9      906.81      900.88     21.06 o 
   4   1   9       67.51       67.63      3.89 o 
   5   1   9      166.28      163.09      6.81 o 
   6   1   9       21.56       19.00      3.34 o 
   7   1   9       52.03       35.19      6.15 o 
  -6   2   9       44.98       41.97      3.95 o 
  -5   2   9      221.98      222.09     10.22 o 
  -4   2   9      254.66      234.73      8.30 o 
  -3   2   9      498.78      485.22     10.31 o 
  -2   2   9      479.23      492.96      8.93 o 
  -1   2   9      192.34      202.74      6.46 o 
   0   2   9      757.61      823.88     15.42 o 
   1   2   9      186.16      196.07     11.52 o 
   2   2   9      479.28      503.89     17.27 o 
   3   2   9      490.14      466.45     16.16 o 
   4   2   9      272.14      268.56     12.37 o 
   5   2   9      219.14      229.88      8.75 o 
   6   2   9       45.11       55.76      8.56 o 
  -6   3   9      196.66      176.38      8.37 o 
  -5   3   9      154.35      153.75      7.35 o 
  -4   3   9      190.80      194.04      6.45 o 
  -3   3   9      752.61      727.70     13.05 o 
  -2   3   9      481.69      496.74     11.82 o 
  -1   3   9      210.74      207.74      5.77 o 
   0   3   9      433.57      445.05      8.86 o 
   1   3   9      219.45      215.86      8.96 o 
   2   3   9      463.26      461.20      9.11 o 
   3   3   9      724.03      717.03     19.22 o 
   4   3   9      187.97      196.17     10.22 o 
   5   3   9      158.57      170.62      6.26 o 
   6   3   9      188.78      199.18     15.77 o 
  -6   4   9       32.80       32.33      3.72 o 
  -5   4   9      157.27      154.99      7.65 o 
  -4   4   9      493.52      510.19     11.26 o 
  -3   4   9       31.45       30.21      2.41 o 
  -2   4   9      132.20      135.58      4.96 o 
  -1   4   9      114.81      126.91      5.42 o 
   0   4   9     2187.76     2265.13     31.07 o 
   1   4   9      123.58      126.99      4.36 o 
   2   4   9      135.22      144.02      7.43 o 
   3   4   9       34.56       40.44      3.84 o 
   4   4   9      485.21      491.93     22.97 o 
   5   4   9      156.80      173.89     14.21 o 
   6   4   9       35.04       42.36      7.16 o 
  -6   5   9      163.99      160.21     12.53 o 
  -5   5   9      116.69      101.52      7.58 o 
  -4   5   9       15.80       20.48      2.80 o 
  -3   5   9      274.03      278.57      7.74 o 
  -2   5   9     1873.98     1864.70     28.16 o 
  -1   5   9      143.69      146.78      4.91 o 
   0   5   9      575.42      572.34     10.22 o 
   1   5   9      146.39      142.08      7.56 o 
   2   5   9     1896.25     1971.36     39.46 o 
   3   5   9      265.36      272.79     17.11 o 
   4   5   9       17.84       20.27      2.95 o 
   5   5   9      113.26      124.18     11.98 o 
   6   5   9      171.02      129.29     13.36 o 
  -6   6   9       81.51       89.39      6.69 o 
  -5   6   9       65.90       61.49      5.20 o 
  -4   6   9       94.23       96.53      6.07 o 
  -3   6   9      212.82      213.89      7.48 o 
  -2   6   9       75.45       66.83      3.43 o 
  -1   6   9      589.93      552.74     13.97 o 
   0   6   9      243.64      243.19      6.48 o 
   1   6   9      585.34      566.62     22.31 o 
   2   6   9       80.57       80.35      5.68 o 
   3   6   9      215.10      215.40      9.38 o 
   4   6   9       99.76      111.50      6.38 o 
   5   6   9       67.94       84.87      9.98 o 
   6   6   9       82.64       76.66     10.59 o 
  -5   7   9       28.49       25.24      3.54 o 
  -4   7   9      107.58      103.73      6.49 o 
  -3   7   9      108.70      103.11      6.08 o 
  -2   7   9       90.67       82.87      3.92 o 
  -1   7   9       85.21       74.18      5.33 o 
   0   7   9       91.88       90.07      8.36 o 
   1   7   9       84.03       91.62      6.29 o 
   2   7   9       84.43       92.18      6.15 o 
   3   7   9      111.02      118.69     16.23 o 
   4   7   9      113.18      119.85     11.16 o 
   5   7   9       31.25       34.36      4.58 o 
  -5   8   9      109.20      105.45      7.22 o 
  -4   8   9       42.99       43.17      4.34 o 
  -3   8   9       36.54       39.54      3.95 o 
  -2   8   9       25.06       23.33      3.72 o 
  -1   8   9     1043.27      997.34     22.52 o 
   0   8   9      221.77      202.39     10.06 o 
   1   8   9     1045.34      945.26     23.33 o 
   2   8   9       26.94       23.45      7.21 o 
   3   8   9       37.18       40.20      5.49 o 
   4   8   9       42.67       36.06      6.47 o 
   5   8   9      101.43      104.62     12.78 o 
  -5   9   9       45.51       48.02      5.05 o 
  -4   9   9      165.44      161.11      8.68 o 
  -3   9   9       59.26       59.75      5.07 o 
  -2   9   9       23.20       31.36      4.46 o 
  -1   9   9       67.15       64.34      6.06 o 
   0   9   9      247.44      247.16     11.53 o 
   1   9   9       65.79       72.44      5.84 o 
   2   9   9       24.65       24.98      3.36 o 
   3   9   9       58.44       56.91      6.61 o 
   4   9   9      161.81      166.64      8.59 o 
   5   9   9       42.51       39.80      5.82 o 
  -4  10   9       86.47       82.97      6.42 o 
  -3  10   9       10.45       14.16      3.01 o 
  -2  10   9       79.07       74.90      7.07 o 
  -1  10   9      489.12      493.08     18.07 o 
   0  10   9        5.20        5.70      1.93 o 
   1  10   9      483.27      495.67     35.16 o 
   2  10   9       74.28       73.03      8.17 o 
   3  10   9       10.33        9.24      2.00 o 
   4  10   9       88.59       87.67      8.20 o 
  -3  11   9       96.03       98.78      6.98 o 
  -2  11   9      184.02      173.72      9.45 o 
  -1  11   9      106.85       96.82      7.50 o 
   0  11   9       66.22       63.97      5.10 o 
   1  11   9      104.17      110.04      7.63 o 
   2  11   9      180.85      164.74     17.88 o 
   3  11   9       98.14      105.64      8.45 o 
  -2  12   9      107.81       98.72      6.75 o 
  -1  12   9       19.12       21.25      2.97 o 
   0  12   9       95.91      103.49      8.96 o 
   1  12   9       22.00       29.12      5.39 o 
   2  12   9      107.75      101.27      8.26 o 
   0   0  10      370.11      373.87     18.11 o 
   1   0  10     1323.47     1305.34     27.59 o 
   2   0  10      146.58      156.57      8.02 o 
   3   0  10       19.79       20.32      2.16 o 
   4   0  10        0.12        0.88      1.02 o 
   5   0  10      189.22      181.59      7.30 o 
   6   0  10        1.66        0.23      1.05 o 
  -6   1  10      522.24      476.07     19.44 o 
  -5   1  10      120.52      113.39      5.52 o 
  -4   1  10      187.47      172.94      6.95 o 
  -3   1  10       76.68       67.40      5.50 o 
  -2   1  10      130.16      115.02      6.93 o 
  -1   1  10       91.09       97.49      7.75 o 
   0   1  10      143.47      134.72     16.60 o 
   1   1  10       88.31       92.17      6.14 o 
   2   1  10      127.03      125.66      7.23 o 
   3   1  10       78.14       68.67      3.81 o 
   4   1  10      182.12      171.32      6.50 o 
   5   1  10      121.27      118.72      5.69 o 
   6   1  10      528.76      589.98     30.21 o 
  -6   2  10       26.82       27.36      3.34 o 
  -5   2  10      150.75      141.46      6.97 o 
  -4   2  10       43.05       42.35      3.55 o 
  -3   2  10       87.77       76.87      3.90 o 
  -2   2  10      329.97      312.94     12.00 o 
  -1   2  10      434.42      439.23     14.25 o 
   0   2  10      154.87      147.90      7.84 o 
   1   2  10      430.99      442.20     14.19 o 
   2   2  10      341.64      328.85     12.02 o 
   3   2  10       86.08       74.12      3.82 o 
   4   2  10       40.07       40.94      3.07 o 
   5   2  10      151.09      141.69      6.08 o 
   6   2  10       28.81       29.92      6.33 o 
  -6   3  10      132.43      140.24      7.64 o 
  -5   3  10      130.45      127.71      6.87 o 
  -4   3  10       34.70       37.66      3.49 o 
  -3   3  10      335.37      303.01      9.59 o 
  -2   3  10      249.24      240.96      8.49 o 
  -1   3  10      669.16      650.37     18.26 o 
   0   3  10      219.90      238.75      7.57 o 
   1   3  10      654.28      655.38     18.02 o 
   2   3  10      247.77      245.25      6.46 o 
   3   3  10      338.54      311.77      7.82 o 
   4   3  10       37.41       39.52      3.35 o 
   5   3  10      124.90      140.86     14.63 o 
   6   3  10      134.78      148.03     14.31 o 
  -6   4  10       15.37       14.26      2.46 o 
  -5   4  10      160.27      141.36      8.76 o 
  -4   4  10      158.10      147.38      7.29 o 
  -3   4  10      184.96      173.78      7.40 o 
  -2   4  10     1188.68     1120.92     26.82 o 
  -1   4  10      346.65      340.51     10.01 o 
   0   4  10      354.74      333.30      8.99 o 
   1   4  10      364.81      368.72      8.77 o 
   2   4  10     1170.71     1238.95     26.12 o 
   3   4  10      189.21      196.65      9.11 o 
   4   4  10      156.66      170.50     13.67 o 
   5   4  10      163.12      199.90     16.22 o 
   6   4  10       14.16       10.36      3.66 o 
  -6   5  10       21.26       22.73      4.14 o 
  -5   5  10       19.93       17.68      3.66 o 
  -4   5  10      898.76      852.97     19.47 o 
  -3   5  10      273.54      261.57      9.52 o 
  -2   5  10       77.94       77.51      4.72 o 
  -1   5  10      481.09      452.62     14.22 o 
   0   5  10     3501.01     3362.89     43.35 o 
   1   5  10      492.23      439.78     11.01 o 
   2   5  10       72.46       76.29      5.82 o 
   3   5  10      271.66      275.07     11.41 o 
   4   5  10      899.05      949.67     45.38 o 
   5   5  10       18.35       21.90      5.63 o 
  -5   6  10       41.07       41.86      4.36 o 
  -4   6  10      393.07      382.45     12.71 o 
  -3   6  10       13.90        8.36      1.98 o 
  -2   6  10        7.02        5.59      1.78 o 
  -1   6  10      136.15      141.62      8.28 o 
   0   6  10      134.41      120.44      6.14 o 
   1   6  10      128.34      136.18      7.95 o 
   2   6  10       10.69        9.27      2.08 o 
   3   6  10       15.62       13.41      2.40 o 
   4   6  10      388.19      403.12     22.20 o 
   5   6  10       42.08       60.40      8.97 o 
  -5   7  10      369.16      379.44     14.83 o 
  -4   7  10       43.03       44.48      4.96 o 
  -3   7  10      406.35      429.00     16.66 o 
  -2   7  10       13.51       12.98      2.83 o 
  -1   7  10       57.94       55.12      5.31 o 
   0   7  10        0.71        2.61      1.10 o 
   1   7  10       52.39       42.94      4.56 o 
   2   7  10       14.19       14.13      2.74 o 
   3   7  10      425.10      492.38     20.83 o 
   4   7  10       40.93       37.67      6.94 o 
   5   7  10      371.86      450.41     25.21 o 
  -5   8  10        4.33        0.00      1.40 o 
  -4   8  10      252.81      254.55     10.90 o 
  -3   8  10      227.36      198.03     10.67 o 
  -2   8  10      562.24      537.93     25.96 o 
  -1   8  10      419.96      396.70     35.86 o 
   0   8  10        0.30        2.71      1.51 o 
   1   8  10      423.50      420.02     32.96 o 
   2   8  10      559.18      558.58     44.47 o 
   3   8  10      223.04      240.42     10.83 o 
   4   8  10      260.29      282.00     18.89 o 
   5   8  10        4.67       -1.81      3.47 o 
  -4   9  10       12.59       13.16      3.87 o 
  -3   9  10      306.99      300.25     17.09 o 
  -2   9  10       23.32       16.21      3.32 o 
  -1   9  10       79.56       72.20      6.57 o 
   0   9  10       19.28       17.74      5.07 o 
   1   9  10       82.58       77.07      6.50 o 
   2   9  10       22.43       24.32      5.86 o 
   3   9  10      298.41      324.19     19.65 o 
   4   9  10       11.90       13.74      3.08 o 
  -3  10  10       54.83       50.22      4.86 o 
  -2  10  10      344.34      374.57     32.31 o 
  -1  10  10       13.02       12.83      2.88 o 
   0  10  10        0.16        1.95      1.85 o 
   1  10  10       12.07        6.51      2.59 o 
   2  10  10      349.85      390.97     25.10 o 
   3  10  10       56.47       51.42      5.90 o 
  -3  11  10      280.42      272.14     14.08 o 
  -2  11  10       41.67       48.73      5.99 o 
  -1  11  10       46.53       52.90     10.01 o 
   0  11  10      166.73      144.23      9.69 o 
   1  11  10       45.76       43.23      5.63 o 
   2  11  10       42.42       39.43      5.14 o 
   3  11  10      266.55      270.88     14.10 o 
  -1  12  10       14.09       15.37      3.05 o 
   0  12  10        0.35       -0.99      1.48 o 
   1  12  10       14.64       10.42      1.87 o 
   1   0  11      134.47      120.47      7.53 o 
   2   0  11      211.38      172.58      8.98 o 
   3   0  11     1392.49     1316.66     40.45 o 
   4   0  11      240.71      228.50     10.36 o 
   5   0  11       51.20       42.41      3.58 o 
   6   0  11       36.13       35.16      7.79 o 
  -6   1  11       48.14       39.23      3.74 o 
  -5   1  11       72.58       62.40      4.48 o 
  -4   1  11      442.05      435.95     13.03 o 
  -3   1  11       15.91       19.24      2.30 o 
  -2   1  11      118.05      124.95      7.65 o 
  -1   1  11       23.63       17.38      2.87 o 
   0   1  11       61.53       84.24      6.21 o 
   1   1  11       22.55       15.27      2.74 o 
   2   1  11      126.35      125.77      7.68 o 
   3   1  11       17.60       23.78      2.66 o 
   4   1  11      439.80      452.53     11.60 o 
   5   1  11       69.16       66.09      4.37 o 
   6   1  11       48.55       52.90      9.11 o 
  -6   2  11       82.11       79.83      5.22 o 
  -5   2  11      212.89      197.27      7.19 o 
  -4   2  11       41.15       37.85      4.57 o 
  -3   2  11       98.70      104.19      5.48 o 
  -2   2  11       62.08       62.11      5.39 o 
  -1   2  11      177.77      182.92      7.30 o 
   0   2  11        6.73        9.00      2.07 o 
   1   2  11      172.04      173.99      9.01 o 
   2   2  11       67.13       70.12      5.66 o 
   3   2  11       86.93       88.44      5.30 o 
   4   2  11       41.81       42.41      3.20 o 
   5   2  11      206.71      219.56     10.75 o 
   6   2  11       85.21       97.97     12.33 o 
  -6   3  11       66.16       59.79      5.89 o 
  -5   3  11      138.09      137.88     10.33 o 
  -4   3  11      349.32      336.84     12.83 o 
  -3   3  11      417.50      376.79      9.66 o 
  -2   3  11      274.64      252.73     11.34 o 
  -1   3  11     1428.20     1377.66     30.39 o 
   0   3  11      398.76      365.97     12.83 o 
   1   3  11     1435.13     1384.40     35.64 o 
   2   3  11      280.24      260.50      7.21 o 
   3   3  11      418.72      394.48     21.11 o 
   4   3  11      352.73      384.19     14.87 o 
   5   3  11      144.43      162.10     15.15 o 
   6   3  11       68.58       91.70     12.09 o 
  -6   4  11       35.22       35.47      4.07 o 
  -5   4  11        0.59       -1.28      1.28 o 
  -4   4  11      302.55      302.67     10.82 o 
  -3   4  11      733.45      738.27     19.18 o 
  -2   4  11        8.97       11.93      2.07 o 
  -1   4  11      226.44      218.20     10.52 o 
   0   4  11      364.15      368.61     10.07 o 
   1   4  11      215.09      209.21      6.72 o 
   2   4  11        9.62        9.84      1.13 o 
   3   4  11      753.08      815.37     21.96 o 
   4   4  11      307.84      350.42     13.70 o 
   5   4  11        0.27        3.10      2.52 o 
   6   4  11       34.99       39.18      7.89 o 
  -5   5  11      105.31       96.55      6.55 o 
  -4   5  11       11.43       15.74      2.97 o 
  -3   5  11       18.16       19.91      2.69 o 
  -2   5  11      707.40      676.72     20.59 o 
  -1   5  11      162.60      147.11      8.73 o 
   0   5  11        0.02        1.48      0.92 o 
   1   5  11      154.40      153.51      5.83 o 
   2   5  11      700.61      707.00     20.52 o 
   3   5  11       19.80       26.82      6.18 o 
   4   5  11        8.98        9.07      2.35 o 
   5   5  11      101.54      110.71     12.77 o 
  -5   6  11      123.81      113.96      7.31 o 
  -4   6  11      256.14      231.59     11.72 o 
  -3   6  11       26.29       33.10      3.67 o 
  -2   6  11      268.54      255.67     12.31 o 
  -1   6  11      545.55      513.42     14.10 o 
   0   6  11      397.40      384.07     19.60 o 
   1   6  11      545.76      527.76     22.15 o 
   2   6  11      258.79      257.46     11.81 o 
   3   6  11       27.10       32.13      4.82 o 
   4   6  11      245.50      261.02     18.46 o 
   5   6  11      123.46      159.58     15.56 o 
  -5   7  11      278.27      280.31     15.90 o 
  -4   7  11       54.57       46.77      4.53 o 
  -3   7  11      221.43      221.92     14.57 o 
  -2   7  11       23.97       19.68      3.52 o 
  -1   7  11       31.77       33.00      4.46 o 
   0   7  11      225.07      217.54     11.62 o 
   1   7  11       36.95       38.07      4.96 o 
   2   7  11       21.56       21.78      6.39 o 
   3   7  11      218.66      240.65     11.86 o 
   4   7  11       53.57       59.12      8.84 o 
  -4   8  11      176.19      177.90      9.15 o 
  -3   8  11        8.63       11.75      2.48 o 
  -2   8  11      102.92       93.63     11.52 o 
  -1   8  11      215.07      213.69     11.51 o 
   0   8  11      445.40      401.94     15.04 o 
   1   8  11      223.34      227.91     14.88 o 
   2   8  11      103.01      108.39      8.62 o 
   3   8  11        8.28        8.26      4.35 o 
   4   8  11      178.74      172.47     15.33 o 
  -4   9  11       32.99       33.08      4.08 o 
  -3   9  11        6.41        6.83      1.94 o 
  -2   9  11       56.44       54.29      6.08 o 
  -1   9  11      350.20      374.21     16.00 o 
   0   9  11      141.54      152.31     18.74 o 
   1   9  11      353.37      380.20     29.30 o 
   2   9  11       57.95       61.05      9.65 o 
   3   9  11        6.42        7.12      3.54 o 
   4   9  11       33.45       42.06      7.77 o 
  -3  10  11       30.21       33.54      4.04 o 
  -2  10  11       89.07       97.37      8.36 o 
  -1  10  11       92.84      103.90     18.51 o 
   0  10  11      819.56      871.67     80.43 o 
   1  10  11       88.01       96.26      7.59 o 
   2  10  11       94.31      102.65      7.83 o 
   3  10  11       28.06       26.35      5.97 o 
  -2  11  11       14.71        6.23      2.31 o 
  -1  11  11       57.37       59.83      6.61 o 
   0  11  11       18.31        8.74      7.11 o 
   1  11  11       50.89       46.54      5.59 o 
   2  11  11       16.65       11.73      4.27 o 
   0   0  12     2134.94     2193.44     60.54 o 
   1   0  12      634.87      607.06     18.94 o 
   2   0  12       92.16       76.85      6.38 o 
   3   0  12      408.15      417.90     11.38 o 
   4   0  12       26.61       26.00      2.82 o 
   5   0  12       63.63       55.83      4.28 o 
  -5   1  12      221.27      215.15      9.99 o 
  -4   1  12      140.99      132.52      6.51 o 
  -3   1  12       28.56       28.18      2.91 o 
  -2   1  12      120.56      116.52      7.85 o 
  -1   1  12      488.87      516.60     17.25 o 
   0   1  12       77.68       81.48      6.47 o 
   1   1  12      460.34      476.52     20.42 o 
   2   1  12      119.03      101.92      7.25 o 
   3   1  12       29.00       30.64      2.78 o 
   4   1  12      143.97      131.09      6.12 o 
   5   1  12      212.90      234.06     11.76 o 
  -5   2  12       17.57       19.15      2.71 o 
  -4   2  12      197.91      187.37      8.03 o 
  -3   2  12       36.98       42.37      3.60 o 
  -2   2  12      332.61      321.65     13.90 o 
  -1   2  12       36.56       33.87      5.86 o 
   0   2  12      802.56      770.17     21.90 o 
   1   2  12       38.08       35.83      4.32 o 
   2   2  12      326.97      335.34     13.67 o 
   3   2  12       40.09       42.23      3.11 o 
   4   2  12      197.83      207.63     10.85 o 
   5   2  12       17.31       21.80      3.55 o 
  -5   3  12      183.02      188.35      7.48 o 
  -4   3  12       34.92       28.13      3.17 o 
  -3   3  12       65.00       60.18      4.44 o 
  -2   3  12      190.69      187.06     10.21 o 
  -1   3  12      839.68      839.54     17.96 o 
   0   3  12        4.54        6.36      2.37 o 
   1   3  12      847.73      884.08     23.87 o 
   2   3  12      196.05      201.63     10.44 o 
   3   3  12       66.93       58.59      5.33 o 
   4   3  12       38.12       37.73      4.67 o 
   5   3  12      181.78      211.55     18.37 o 
  -5   4  12      663.75      608.20     20.14 o 
  -4   4  12       14.96       11.10      1.94 o 
  -3   4  12       65.23       62.52      4.88 o 
  -2   4  12      198.15      191.77     10.73 o 
  -1   4  12      133.81      134.14     10.94 o 
   0   4  12        0.70        0.45      1.87 o 
   1   4  12      141.97      145.18      8.98 o 
   2   4  12      208.09      199.67      5.63 o 
   3   4  12       62.83       66.60      8.06 o 
   4   4  12       17.06       17.31      3.40 o 
   5   4  12      672.64      793.45     37.86 o 
  -5   5  12        7.20        6.61      2.01 o 
  -4   5  12      161.42      161.29      9.56 o 
  -3   5  12      292.40      264.71     20.02 o 
  -2   5  12      169.16      167.32      8.01 o 
  -1   5  12      190.30      182.31     10.25 o 
   0   5  12       29.12       28.51      4.01 o 
   1   5  12      186.64      193.86     10.52 o 
   2   5  12      162.73      185.54     10.42 o 
   3   5  12      285.14      297.15     15.68 o 
   4   5  12      157.09      171.32     10.09 o 
   5   5  12        9.16       17.65      5.97 o 
  -5   6  12       28.24       33.52      4.14 o 
  -4   6  12       49.42       54.99      4.94 o 
  -3   6  12      449.46      419.77     20.71 o 
  -2   6  12      229.20      234.51     12.17 o 
  -1   6  12      331.93      336.23     14.42 o 
   0   6  12       76.22       73.52      6.62 o 
   1   6  12      335.79      335.99     14.24 o 
   2   6  12      227.86      234.41     11.80 o 
   3   6  12      448.04      465.49     17.22 o 
   4   6  12       46.85       61.44      9.32 o 
   5   6  12       25.75       30.90      6.74 o 
  -4   7  12       87.70       87.79      6.43 o 
  -3   7  12       58.71       52.22      4.61 o 
  -2   7  12      507.96      499.83     18.80 o 
  -1   7  12       29.42       32.35      5.90 o 
   0   7  12        0.26       -1.17      1.79 o 
   1   7  12       26.95       26.57      3.93 o 
   2   7  12      508.09      521.93     25.53 o 
   3   7  12       63.18       61.63      6.09 o 
   4   7  12       82.40       95.72     12.04 o 
  -4   8  12        2.06        3.04      1.72 o 
  -3   8  12      270.65      266.46     10.99 o 
  -2   8  12       42.02       44.16      5.58 o 
  -1   8  12      307.25      314.90     14.62 o 
   0   8  12      114.43      117.64      8.65 o 
   1   8  12      304.36      316.56     22.66 o 
   2   8  12       43.06       45.05      5.31 o 
   3   8  12      274.15      291.79     20.38 o 
   4   8  12        1.79        1.86      3.19 o 
  -3   9  12      185.83      168.00     10.45 o 
  -2   9  12      127.86      120.95      9.45 o 
  -1   9  12       15.05       16.42      3.36 o 
   0   9  12        6.22        6.76      2.57 o 
   1   9  12       13.85       17.47      6.58 o 
   2   9  12      124.88      125.71     14.18 o 
   3   9  12      186.99      181.41     16.29 o 
  -2  10  12       20.26       25.51      6.89 o 
  -1  10  12       14.61       14.83      3.54 o 
   0  10  12        4.44        4.71      5.37 o 
   1  10  12       13.91       12.83      3.01 o 
   2  10  12       20.73       13.89      4.43 o 
   1   0  13       61.30       56.91      5.74 o 
   2   0  13      538.97      623.74     20.35 o 
   3   0  13       90.57       90.21      5.19 o 
   4   0  13      251.04      237.86      8.95 o 
   5   0  13       81.56       83.73      8.95 o 
  -5   1  13       32.78       26.63      8.53 o 
  -4   1  13       21.69       20.69      4.93 o 
  -3   1  13      406.57      408.45     12.97 o 
  -2   1  13       37.09       37.26      5.45 o 
  -1   1  13      171.29      175.90     10.29 o 
   0   1  13      411.53      382.73     15.29 o 
   1   1  13      177.30      170.99     10.05 o 
   2   1  13       36.60       38.59      6.76 o 
   3   1  13      391.15      396.83     14.58 o 
   4   1  13       21.27       22.56      4.20 o 
   5   1  13       32.96       33.66      4.91 o 
  -5   2  13       10.28       13.36      2.34 o 
  -4   2  13       58.18       40.75      5.03 o 
  -3   2  13       64.57       52.66      4.72 o 
  -2   2  13      755.23      729.39     22.47 o 
  -1   2  13       92.86       92.78      7.49 o 
   0   2  13       21.25       25.86      5.93 o 
   1   2  13       98.99       98.42      7.63 o 
   2   2  13      752.11      731.68     22.26 o 
   3   2  13       62.54       60.10      3.83 o 
   4   2  13       60.13       55.52      5.89 o 
   5   2  13       11.43       16.11      5.65 o 
  -5   3  13       59.47       54.52      4.77 o 
  -4   3  13       47.37       47.34      4.25 o 
  -3   3  13      344.38      330.34     14.63 o 
  -2   3  13      196.18      181.03     10.61 o 
  -1   3  13      260.95      252.93     12.83 o 
   0   3  13        4.85        4.93      2.21 o 
   1   3  13      266.11      272.52     12.94 o 
   2   3  13      194.32      184.96     10.56 o 
   3   3  13      350.72      358.94     15.20 o 
   4   3  13       48.07       53.09      5.74 o 
   5   3  13       62.81       91.20     12.82 o 
  -5   4  13      131.41      119.11      7.77 o 
  -4   4  13      250.99      237.00     14.27 o 
  -3   4  13      247.37      239.47     12.56 o 
  -2   4  13       11.05        6.19      2.28 o 
  -1   4  13      159.37      154.28      9.78 o 
   0   4  13       37.04       31.30      4.51 o 
   1   4  13      150.91      154.26      9.82 o 
   2   4  13        9.84       10.82      3.42 o 
   3   4  13      240.91      264.92     13.01 o 
   4   4  13      246.11      257.34     13.05 o 
   5   4  13      125.34      143.78     16.04 o 
  -4   5  13       69.18       62.97      4.49 o 
  -3   5  13      214.16      188.73     11.27 o 
  -2   5  13       71.75       79.22      7.10 o 
  -1   5  13      113.48      123.80      8.85 o 
   0   5  13      390.18      392.43     16.18 o 
   1   5  13      119.00      119.70      8.71 o 
   2   5  13       77.13       89.38      7.59 o 
   3   5  13      207.10      216.21     25.76 o 
   4   5  13       73.29      131.78     17.04 o 
  -4   6  13       99.85       97.80      6.69 o 
  -3   6  13      103.03      101.72      6.72 o 
  -2   6  13       52.13       51.56      5.83 o 
  -1   6  13      477.58      470.31     18.11 o 
   0   6  13      129.30      132.86      9.23 o 
   1   6  13      477.10      481.12     18.17 o 
   2   6  13       55.70       64.20      7.25 o 
   3   6  13      106.10      119.31      8.84 o 
   4   6  13      102.49      104.10     12.88 o 
  -3   7  13       17.01       14.73      2.63 o 
  -2   7  13      322.75      320.59     12.27 o 
  -1   7  13       83.80       87.24     11.23 o 
   0   7  13      480.03      490.36     22.04 o 
   1   7  13       80.37       79.73      7.26 o 
   2   7  13      329.05      359.01     15.74 o 
   3   7  13       15.48       20.48      4.30 o 
  -3   8  13       60.26       53.19      4.91 o 
  -2   8  13      158.47      152.17     16.87 o 
  -1   8  13      223.06      227.76     27.71 o 
   0   8  13        0.74       -0.39      1.74 o 
   1   8  13      227.31      235.98     24.46 o 
   2   8  13      157.22      167.49     10.72 o 
   3   8  13       61.07       61.18      9.74 o 
  -2   9  13      167.65      176.12     16.90 o 
  -1   9  13       19.74       15.49      6.76 o 
   0   9  13      206.35      196.82     13.96 o 
   1   9  13       20.39       17.13      4.86 o 
   2   9  13      161.38      203.56     19.92 o 
   0  10  13      167.97      173.76     11.60 o 
   0   0  14       29.16       38.42      7.10 o 
   1   0  14      311.61      324.27     14.93 o 
   2   0  14       70.62       78.97      8.92 o 
   3   0  14       18.79       18.02      2.47 o 
   4   0  14        3.17        1.67      2.01 o 
  -4   1  14        3.97        4.86      1.74 o 
  -3   1  14      137.20      136.34      6.94 o 
  -2   1  14      211.66      213.38     12.05 o 
  -1   1  14       53.96       52.56      6.97 o 
   0   1  14      165.46      181.66     10.96 o 
   1   1  14       52.07       45.08      9.29 o 
   2   1  14      219.51      225.49     12.31 o 
   3   1  14      139.24      152.98     10.14 o 
   4   1  14        4.81        9.60      4.20 o 
  -4   2  14      179.86      177.80      8.37 o 
  -3   2  14        4.69        3.85      1.69 o 
  -2   2  14       48.84       58.29      6.36 o 
  -1   2  14      217.27      217.75     12.24 o 
   0   2  14      149.07      162.10     11.66 o 
   1   2  14      221.45      237.44     12.61 o 
   2   2  14       44.66       59.95      6.26 o 
   3   2  14        4.41        3.60      1.51 o 
   4   2  14      177.01      187.25     11.43 o 
  -4   3  14      122.58      109.74      7.85 o 
  -3   3  14       54.08       45.00      5.59 o 
  -2   3  14      110.47      117.63      8.95 o 
  -1   3  14      567.43      576.40     20.66 o 
   0   3  14      397.52      395.93     19.76 o 
   1   3  14      563.89      560.49     20.19 o 
   2   3  14      108.97      104.76      8.45 o 
   3   3  14       55.14       54.94      6.12 o 
   4   3  14      119.19      130.61      9.64 o 
  -4   4  14       44.54       40.24      4.13 o 
  -3   4  14       24.97       24.11      6.46 o 
  -2   4  14       89.75       92.31      7.97 o 
  -1   4  14      154.78      155.23     10.29 o 
   0   4  14      102.98      102.77     11.96 o 
   1   4  14      153.43      152.55     10.26 o 
   2   4  14       90.78      107.18      8.56 o 
   3   4  14       24.33       25.26      6.49 o 
   4   4  14       43.44       37.19      8.19 o 
  -4   5  14      162.93      151.55      8.35 o 
  -3   5  14      311.61      306.78     23.36 o 
  -2   5  14       19.76       15.67      3.19 o 
  -1   5  14       53.13       61.74      6.53 o 
   0   5  14      524.64      543.05     20.17 o 
   1   5  14       48.96       54.40      6.21 o 
   2   5  14       19.28       20.43      3.86 o 
   3   5  14      305.94      327.81     19.26 o 
   4   5  14      166.80      192.27     18.61 o 
  -3   6  14       88.42       90.24      8.29 o 
  -2   6  14      194.49      190.80     15.28 o 
  -1   6  14       74.27       59.82      7.71 o 
   0   6  14       14.20       13.78      3.40 o 
   1   6  14       76.43       80.11      7.58 o 
   2   6  14      203.16      234.82     13.20 o 
   3   6  14       86.09       93.49      9.01 o 
  -3   7  14       98.15       95.82      5.73 o 
  -2   7  14      136.00      126.28     10.12 o 
  -1   7  14      101.64      102.40      8.64 o 
   0   7  14      153.23      156.74     11.69 o 
   1   7  14       97.05      102.23      8.64 o 
   2   7  14      135.92      159.18     10.93 o 
   3   7  14       98.24      106.69     13.03 o 
  -2   8  14       74.17       67.35     10.35 o 
  -1   8  14       67.41       72.93      7.49 o 
   0   8  14        9.01        7.53      2.03 o 
   1   8  14       67.46       65.81      7.24 o 
   2   8  14       76.05       85.05      8.25 o 
   0   9  14       47.65       50.85      8.53 o 
   1   0  15       10.63       14.65      3.64 o 
   2   0  15       21.28       22.58      4.20 o 
   3   0  15      214.95      202.85     12.43 o 
   4   0  15        6.98        3.78      7.30 o 
  -4   1  15      299.21      302.90     31.06 o 
  -3   1  15       78.06       78.42      5.43 o 
  -2   1  15       77.59       88.21      8.17 o 
  -1   1  15      150.41      177.31     26.92 o 
   0   1  15       15.76       19.49      3.99 o 
   1   1  15      148.86      174.12     11.26 o 
   2   1  15       70.55       75.06      7.36 o 
   3   1  15       81.10       80.73      7.85 o 
   4   1  15      304.65      318.54     15.93 o 
  -4   2  15       33.57       33.78      4.99 o 
  -3   2  15      358.63      351.42     18.07 o 
  -2   2  15       38.95       38.95      5.36 o 
  -1   2  15      136.43      143.29     10.39 o 
   0   2  15      182.27      183.38     11.68 o 
   1   2  15      137.38      160.63     10.90 o 
   2   2  15       39.14       39.98      5.58 o 
   3   2  15      363.86      388.61     17.44 o 
   4   2  15       32.92       33.13      5.01 o 
  -3   3  15      149.09      152.42      7.93 o 
  -2   3  15      366.72      398.47     23.14 o 
  -1   3  15      103.48      117.33     11.04 o 
   0   3  15        0.51        4.06      2.43 o 
   1   3  15      108.17      133.61      9.91 o 
   2   3  15      366.64      387.62     17.47 o 
   3   3  15      154.15      188.00     12.02 o 
  -3   4  15      175.07      184.99     14.65 o 
  -2   4  15      152.16      159.55     11.06 o 
  -1   4  15       73.05       79.59      7.80 o 
   0   4  15      253.83      275.69     14.77 o 
   1   4  15       68.38       76.26      7.61 o 
   2   4  15      148.49      184.76     11.91 o 
   3   4  15      185.05      196.29     12.49 o 
  -3   5  15       30.37       27.83      4.74 o 
  -2   5  15      286.12      279.28     15.59 o 
  -1   5  15      142.35      151.21     10.71 o 
   0   5  15      306.18      324.33     41.34 o 
   1   5  15      140.25      149.04     10.84 o 
   2   5  15      284.17      313.94     16.03 o 
   3   5  15       31.04       30.22      5.04 o 
  -2   6  15       28.16       28.63      5.20 o 
  -1   6  15       17.21       17.86      3.95 o 
   0   6  15      116.19      119.76      9.69 o 
   1   6  15       16.09       18.02      4.25 o 
   2   6  15       26.26       24.17      4.52 o 
  -1   7  15      202.62      224.94     13.59 o 
   0   7  15        0.41        1.81      2.22 o 
   1   7  15      207.08      209.42     13.10 o 
   0   0  16      387.82      411.40     26.34 o 
   1   0  16       76.31       94.11      9.63 o 
   2   0  16        0.70        0.86      2.56 o 
   3   0  16       16.30       22.22      4.56 o 
  -3   1  16       22.53       16.45      3.76 o 
  -2   1  16       35.69       28.42      4.96 o 
  -1   1  16      362.19      374.39     17.75 o 
   0   1  16       60.45       59.99      9.80 o 
   1   1  16      364.10      376.91     19.85 o 
   2   1  16       37.15       30.71      5.17 o 
   3   1  16       21.84       24.41      4.51 o 
  -3   2  16       67.45       70.08      5.46 o 
  -2   2  16       42.06       31.50      5.30 o 
  -1   2  16       62.82       63.89      7.30 o 
   0   2  16      116.47      138.25     10.68 o 
   1   2  16       65.18       73.08      7.74 o 
   2   2  16       41.04       36.83      6.64 o 
   3   2  16       67.41       89.61     19.13 o 
  -2   3  16      140.26      149.43     11.24 o 
  -1   3  16      197.20      247.14     14.60 o 
   0   3  16       88.13       89.29      8.63 o 
   1   3  16      191.55      230.31     21.99 o 
   2   3  16      139.30      164.72     11.70 o 
  -2   4  16      217.20      219.23     13.56 o 
  -1   4  16       42.78       43.22      6.21 o 
   0   4  16      225.99      222.09     13.87 o 
   1   4  16       45.85       56.85      7.67 o 
   2   4  16      213.58      234.25     16.35 o 
  -1   5  16      104.88      108.03      9.56 o 
   0   5  16        0.64        5.06      2.66 o 
   1   5  16      112.85      127.50     10.47 o 
   0   6  16       15.11       25.64      4.92 o 
   1   0  17       30.38       35.47      5.70 o 
   2   0  17      367.43      390.30     19.09 o 
  -1   1  17      127.90      131.83     11.40 o 
   0   1  17       23.17       27.57      5.08 o 
   1   1  17      129.19      135.64     11.26 o 
  -1   2  17       60.29       60.40      7.39 o 
   0   2  17        0.33        5.62      3.42 o 
   1   2  17       61.59       71.26     10.91 o 
  -1   3  17       44.71       51.49      6.76 o 
   0   3  17       47.03       50.68      7.78 o 
   1   3  17       41.86       41.40      6.19 o 
                                                 
